# Supplementary material for: A Novel Stratification Method in Linkage Studies to Address Inter- and Intra-Family Heterogeneity in Autism
Source: PLoS One. 2013 Jun 26;8(6):e67569. doi: 10.1371/journal.pone.0067569 (PMC3694043; doi:10.1371/journal.pone.0067569)
Supplement: File S2 — This file contains Table S4, The SNPs and corresponding LOD scores ≥2.0 across all subgroups. (XLSX) [file pone.0067569.s002.xlsx]

## Sheet: Table S4
Table S4. The SNPs and corresponding LOD scores ≥ 2.0 across all subgroups. The SNPs are listed in the order that made up
the heat map (i.e., Y axis in Figure 2).
SNP	Band	ALL	G1	G1s	G1M	G1Fc	G2	G2s	G2M	G2Fc	G3	G3s	G3M	G3Fc	G4	G4s	G4M	G4Fc
rs16963476	17q11.2	2.95	0.87	0.43	1.7	-0.84	1.55	0.04	0	0.11	1.54	0.45	0.15	0.26	1.84	0.24	0.53	0.02
rs11658900	17q11.2	2.94	0.87	0.41	1.59	-0.84	1.58	0.04	0	0.11	1.58	0.45	0.15	0.26	1.86	0.2	0.45	0.02
rs8064530	17q11.2	2.94	0.86	0.42	1.66	-0.84	1.56	0.04	0	0.11	1.54	0.45	0.15	0.26	1.87	0.24	0.53	0.02
rs2953013	17q11.2	2.83	0.83	0.5	1.87	-0.83	1.34	0.01	0	0.11	1.72	0.45	0.15	0.26	1.66	0.24	0.53	0.02
rs4416064	17q11.2	2.79	0.9	0.39	1.55	-0.84	1.36	0.01	0	0.01	1.71	0.45	0.15	0.26	1.67	0.15	0.32	0.02
rs11080055	17q11.2	2.77	0.89	0.41	1.59	-0.84	1.37	0.01	0	0.01	1.66	0.45	0.15	0.26	1.68	0.16	0.36	0.02
rs216459	17q11.2	2.7	0.82	0.5	1.87	-0.83	1.22	0.01	-0.01	0.11	1.58	0.45	0.15	0.26	1.66	0.24	0.53	0.02
rs7218952	17q11.2	2.63	0.86	0.34	1.45	-0.84	1.24	0.03	0.02	0.01	1.7	0.45	0.15	0.26	1.51	0.12	0.24	0.02
rs3729508	17q11.2	2.59	0.82	0.32	1.41	-0.84	1.2	0.04	0.03	0.01	1.7	0.45	0.15	0.26	1.51	0.12	0.24	0.02
rs1018866	17q11.2	2.53	0.67	0.37	1.56	-0.83	1.32	0.11	0.03	0.11	1.69	0.33	0.08	0.26	1.44	0.24	0.53	0.02
rs2018675	17p11.2	2.51	0.89	0.43	1.47	-0.32	0.73	0.04	0.03	0.01	1.73	0.42	0.12	0.26	1.24	0.31	0.24	0.18
rs1989805	17q11.2	2.48	0.64	0.35	1.47	-0.83	1.33	0.11	0.03	0.11	1.67	0.31	0.07	0.26	1.43	0.24	0.53	0.02
rs4985855	17p11.2	2.37	0.77	0.31	1.23	-0.79	0.92	0.04	0.03	0.01	1.68	0.39	0.11	0.26	1.41	0.12	0.24	0.02
rs2072327	17p11.2	2.36	0.78	0.33	1.14	-0.32	0.73	0.04	0.03	0.01	1.72	0.42	0.12	0.26	1.2	0.3	0.24	0.17
rs17794370	17p11.2	2.34	0.77	0.33	1.14	-0.36	0.73	0.04	0.03	0.01	1.71	0.42	0.12	0.26	1.2	0.29	0.24	0.16
rs225209	17q11.2	2.34	0.6	0.33	1.43	-0.83	1.32	0.11	0.03	0.11	1.53	0.3	0.07	0.26	1.3	0.24	0.53	0.02
rs1859083	17p11.2	2.33	0.76	0.31	1.52	-0.32	0.62	0.04	0.03	0.01	1.51	0.4	0.11	0.26	1.23	0.34	0.24	0.23
rs8067882	17p11.2	2.33	0.76	0.31	1.52	-0.32	0.62	0.04	0.03	0.01	1.51	0.4	0.11	0.26	1.23	0.34	0.24	0.23
rs225218	17q11.2	2.31	0.61	0.32	1.41	-0.83	1.36	0.11	0.03	0.11	1.53	0.3	0.07	0.26	1.21	0.24	0.53	0.02
rs1075952	17q11.2	2.3	0.74	0.29	1.33	-0.84	0.98	0.04	0.03	0.01	1.46	0.45	0.15	0.26	1.5	0.12	0.24	0.02
rs4447477	17q11.2	2.29	0.61	0.3	1.37	-0.83	1.4	0.11	0.03	0.11	1.61	0.3	0.07	0.26	1.13	0.24	0.53	0.02
rs10512426	17p11.2	2.26	0.75	0.31	1.11	-0.47	0.73	0.04	0.03	0.01	1.66	0.41	0.12	0.26	1.18	0.24	0.24	0.11
rs1824900	17q11.1	2.25	0.7	0.26	1.23	-0.84	0.94	0.04	0.03	0.01	1.63	0.43	0.14	0.26	1.42	0.12	0.24	0.02
rs8065874	17p11.2	2.25	0.72	0.26	1.38	-0.32	0.62	0.03	0.02	0.01	1.49	0.36	0.09	0.26	1.37	0.34	0.24	0.25
rs9895463	17q11.2	2.24	0.58	0.3	1.36	-0.83	1.38	0.11	0.03	0.11	1.57	0.3	0.07	0.26	1.11	0.24	0.53	0.02
rs16967818	17q11.2	2.23	0.58	0.3	1.36	-0.83	1.38	0.11	0.03	0.11	1.57	0.3	0.07	0.26	1.11	0.24	0.53	0.02
rs8064815	17p11.2	2.21	0.79	0.35	1.18	-0.71	0.75	0.04	0.03	0.01	1.61	0.39	0.1	0.26	1.16	0.12	0.24	0.02
rs4925094	17p11.2	2.19	0.71	0.25	1.34	-0.32	0.68	0.03	0.02	0.01	1.44	0.32	0.07	0.26	1.27	0.34	0.24	0.25
rs2945378	17q11.2	2.16	0.66	0.25	1.23	-0.84	0.9	0.04	0.03	0.01	1.43	0.45	0.15	0.26	1.49	0.12	0.24	0.02
rs322173	17q11.1	2.16	0.65	0.25	1.23	-0.84	0.91	0.04	0.03	0.01	1.47	0.44	0.15	0.26	1.47	0.12	0.24	0.02
rs8080386	17p11.2	2.06	0.63	0.24	1.34	-0.32	0.73	0.02	0.01	0.01	1.19	0.27	0.04	0.26	1.31	0.35	0.24	0.25
rs4142274	13q21.32	1.79	4.37	0.05	0	0.07	0.82	-0.23	-0.36	-0.03	0.04	-0.17	-0.18	-0.01	0.66	-0.03	-0.03	0.02
rs4883796	13q21.32	1.78	4.36	0.05	0	0.07	0.82	-0.23	-0.36	-0.03	0.04	-0.17	-0.18	-0.01	0.66	-0.03	-0.03	0.02
rs9317631	13q21.32	1.76	4.35	0.05	0	0.07	0.78	-0.23	-0.36	-0.03	0.04	-0.17	-0.18	-0.01	0.66	-0.03	-0.03	0.02
rs2991396	13q21.32	1.8	4.26	0.12	0.02	0.07	0.8	-0.23	-0.36	-0.03	0.05	-0.23	-0.25	-0.01	0.6	-0.03	-0.03	0.02
rs913493	13q21.32	1.76	4.26	0.06	0	0.07	0.81	-0.23	-0.36	-0.03	0.05	-0.17	-0.18	-0.01	0.66	-0.03	-0.03	0.02
rs2324967	13q21.32	1.63	4.24	0.05	0	0.07	0.68	-0.23	-0.36	-0.03	0.02	-0.17	-0.18	-0.01	0.62	-0.03	-0.03	0.02
rs7324330	13q21.32	1.75	4.22	0.07	0	0.07	0.79	-0.23	-0.36	-0.03	0.05	-0.17	-0.18	-0.01	0.65	-0.03	-0.03	0.02
rs7992379	13q21.32	1.8	4.21	0.14	0.04	0.07	0.78	-0.19	-0.31	-0.03	0.04	-0.27	-0.3	-0.01	0.56	-0.03	-0.03	0.02
rs9541185	13q21.32	1.77	4.12	0.16	0.05	0.07	0.75	-0.17	-0.28	-0.03	0.04	-0.27	-0.3	-0.01	0.54	-0.03	-0.03	0.02
rs167021	13q21.32	1.76	4.12	0.17	0.06	0.07	0.75	-0.15	-0.25	-0.03	0.03	-0.33	-0.38	-0.01	0.54	-0.03	-0.03	0.02
rs9541273	13q21.33	1.7	4.06	0.17	0.06	0.07	0.75	-0.11	-0.21	-0.03	0.02	-0.43	-0.5	-0.01	0.54	-0.03	-0.03	0.02
rs1499306	13q21.33	1.67	4	0.1	0.01	0.07	0.82	-0.11	-0.21	-0.03	0.04	-0.43	-0.5	-0.01	0.54	-0.03	-0.03	0.02
rs7986686	13q21.33	1.72	3.98	0.03	-0.01	0.07	0.93	-0.06	-0.12	-0.03	0.06	-0.43	-0.5	-0.01	0.56	0	0.01	0.02
rs287485	13q21.33	1.64	3.94	0.1	0.01	0.07	0.79	-0.11	-0.21	-0.03	0.04	-0.43	-0.5	-0.01	0.54	-0.03	-0.03	0.02
rs1329682	13q21.33	1.63	3.94	0.11	0.02	0.07	0.76	-0.11	-0.21	-0.03	0.02	-0.43	-0.5	-0.01	0.54	-0.03	-0.03	0.02
rs11148709	13q21.32	1.42	3.86	0.05	0	0.07	0.62	-0.23	-0.36	-0.03	0	-0.17	-0.18	-0.01	0.6	-0.03	-0.03	0.02
rs2066219	13q21.33	1.6	3.85	0.07	0	0.07	0.8	-0.11	-0.21	-0.03	0.04	-0.43	-0.5	-0.01	0.54	-0.03	-0.03	0.02
rs9541763	13q21.33	1.6	3.85	0.06	0	0.07	0.8	-0.11	-0.21	-0.03	0.04	-0.43	-0.5	-0.01	0.54	-0.03	-0.03	0.02
rs12867947	13q21.33	1.59	3.84	0.06	0	0.07	0.8	-0.11	-0.21	-0.03	0.04	-0.43	-0.5	-0.01	0.54	-0.03	-0.03	0.02
rs352252	13q21.33	1.6	3.79	0.04	0	0.07	0.83	-0.08	-0.16	-0.03	0.05	-0.43	-0.5	-0.01	0.56	0	0.01	0.02
rs9572198	13q21.33	1.6	3.77	0.03	0	0.07	0.83	-0.08	-0.15	-0.03	0.05	-0.43	-0.5	-0.01	0.56	0	0.01	0.02
rs166500	13q21.32	1.31	3.71	0.04	0	0.07	0.57	-0.23	-0.36	-0.03	0	-0.17	-0.18	-0.01	0.56	-0.03	-0.03	0.02
rs4884871	13q21.33	1.61	3.69	0.02	-0.01	0.07	0.95	-0.03	-0.08	-0.03	0.04	-0.43	-0.5	-0.01	0.56	0	0.01	0.02
rs9564649	13q21.33	1.61	3.66	0.02	-0.01	0.07	0.97	-0.02	-0.06	-0.03	0.04	-0.43	-0.5	-0.01	0.56	0	0.01	0.02
rs683300	13q21.33	1.6	3.66	0.02	-0.01	0.07	0.96	-0.03	-0.06	-0.03	0.04	-0.43	-0.5	-0.01	0.56	0	0.01	0.02
rs9599553	13q21.33	1.6	3.65	0.01	-0.01	0.07	0.97	-0.02	-0.06	-0.03	0.04	-0.43	-0.5	-0.01	0.56	0	0.01	0.02
rs9529683	13q21.33	1.6	3.64	0.01	-0.02	0.07	0.97	-0.02	-0.05	-0.03	0.04	-0.43	-0.51	-0.01	0.56	0	0.01	0.02
rs9540711	13q21.32	1.28	3.64	0.04	0	0.07	0.56	-0.23	-0.36	-0.03	0	-0.17	-0.18	-0.01	0.56	-0.03	-0.03	0.02
rs4558292	13q21.32	1.25	3.6	0.04	0	0.07	0.53	-0.23	-0.36	-0.03	0	-0.17	-0.18	-0.01	0.56	-0.03	-0.03	0.02
rs1009193	13q21.32	1.22	3.55	0.04	0	0.07	0.51	-0.23	-0.36	-0.03	0	-0.18	-0.19	-0.01	0.56	-0.03	-0.03	0.02
rs9536851	13q21.1	1.35	3.4	0.5	0.48	0.39	0.4	0.1	-0.06	0.8	0.15	-0.04	-0.11	0.02	-0.05	-0.47	-0.72	0.02
rs1328926	13q14.3	1.24	3.39	0.42	0.38	0.39	0.23	0.03	-0.06	0.5	0.18	-0.08	-0.18	0.02	-0.03	-0.47	-0.72	0.02
rs17087132	13q21.33	1.41	3.35	0.01	-0.05	0.07	0.83	0	-0.01	-0.03	0.03	-0.47	-0.56	-0.01	0.44	0	0.01	0.02
rs9529745	13q21.33	1.37	3.34	0.01	-0.05	0.07	0.78	-0.01	-0.04	-0.03	0.04	-0.49	-0.59	-0.01	0.43	0	0	0.09
rs9536401	13q14.3	1.18	3.33	0.41	0.38	0.35	0.21	0.03	-0.06	0.5	0.17	-0.09	-0.21	0.01	-0.03	-0.47	-0.72	0.02
rs1340580	13q14.3	1.33	3.32	0.45	0.41	0.39	0.38	0.1	-0.06	0.8	0.16	-0.03	-0.09	0.02	-0.06	-0.47	-0.72	0.02
rs1379823	13q14.3	1.2	3.32	0.42	0.37	0.39	0.23	0.03	-0.06	0.5	0.18	-0.08	-0.18	0.02	-0.05	-0.47	-0.72	0.02
rs9529775	13q21.33	1.32	3.31	0.01	-0.05	0.07	0.75	-0.02	-0.06	-0.03	0.04	-0.52	-0.62	-0.01	0.39	0	-0.03	0.15
rs9317034	13q21.1	1.02	3.29	0.43	0.39	0.39	0.34	-0.01	-0.15	0.5	0.04	-0.1	-0.18	0	-0.01	-0.15	-0.32	0.02
rs9317050	13q21.2	1.02	3.29	0.43	0.38	0.39	0.34	-0.02	-0.16	0.5	0.04	-0.1	-0.18	0	0	-0.15	-0.32	0.02
rs2782514	13q14.3	1.25	3.28	0.41	0.36	0.39	0.32	0.1	-0.06	0.8	0.2	-0.03	-0.09	0.02	-0.09	-0.47	-0.72	0.02
rs9572529	13q21.33	1.44	3.27	0.01	-0.04	0.05	0.72	-0.02	-0.06	-0.03	0.05	-0.53	-0.63	-0.01	0.55	0.03	0.01	0.17
rs9285201	13q21.1	1.1	3.25	0.49	0.46	0.39	0.31	0.06	-0.06	0.66	0.08	-0.07	-0.18	0.02	-0.05	-0.47	-0.72	0.02
rs1333537	13q21.1	1.01	3.24	0.45	0.4	0.39	0.33	-0.01	-0.12	0.5	0.03	-0.08	-0.18	0.02	-0.01	-0.19	-0.38	0.02
rs3895563	13q21.2	0.97	3.24	0.36	0.3	0.39	0.27	-0.02	-0.12	0.03	0.07	-0.09	-0.09	-0.01	0	-0.11	-0.24	0.02
rs9536586	13q14.3	1.18	3.23	0.41	0.37	0.39	0.25	0.05	-0.06	0.59	0.18	-0.06	-0.16	0.02	-0.07	-0.47	-0.72	0.02
rs4886074	13q21.1	1.01	3.2	0.45	0.41	0.39	0.33	0	-0.11	0.5	0.03	-0.08	-0.18	0.02	-0.02	-0.24	-0.45	0.02
rs943001	13q21.33	1.31	3.19	0	-0.01	0	0.58	-0.07	-0.04	-0.03	0.06	-0.59	-0.67	-0.02	0.4	0.19	0.01	0.93
rs730371	13q14.3	1.06	3.19	0.37	0.4	0.27	0.18	0.03	-0.06	0.5	0.14	-0.12	-0.25	0.01	-0.04	-0.47	-0.72	0.02
rs12853955	13q21.2	0.88	3.19	0.36	0.3	0.39	0.23	-0.09	-0.28	0.03	0.07	-0.08	-0.09	0	-0.01	-0.12	-0.26	0.02
rs9536709	13q14.3	1.24	3.18	0.4	0.35	0.39	0.33	0.1	-0.06	0.8	0.17	-0.03	-0.09	0.02	-0.07	-0.47	-0.72	0.02
rs17691655	13q21.33	1.3	3.16	0	-0.01	0	0.58	-0.08	-0.05	-0.03	0.06	-0.58	-0.67	-0.02	0.42	0.19	0.01	0.93
rs9572687	13q21.33	1.28	3.16	0	-0.01	0	0.58	-0.06	-0.03	-0.03	0.05	-0.6	-0.67	-0.02	0.35	0.19	0.01	0.93
rs7339413	13q21.2	1	3.16	0.04	0.06	0.07	0.41	-0.01	-0.13	0.03	0	-0.2	-0.22	-0.01	0.14	-0.03	-0.03	0.02
rs9598293	13q21.2	1.01	3.15	0.04	0.07	0.07	0.43	-0.01	-0.12	0.03	0	-0.2	-0.22	-0.01	0.14	-0.02	-0.01	0.02
rs11841518	13q21.31	0.92	3.14	0.03	0.06	0.07	0.34	-0.04	-0.16	0	0	-0.2	-0.23	-0.01	0.16	-0.03	-0.03	0.02
rs1752812	13q21.31	0.92	3.13	0.03	0.05	0.07	0.34	-0.05	-0.16	0	-0.01	-0.2	-0.23	-0.01	0.17	-0.03	-0.03	0.02
rs546203	13q21.31	0.87	3.13	0.01	0.01	0.07	0.34	-0.14	-0.23	-0.03	0	-0.22	-0.25	-0.01	0.22	-0.03	-0.03	0.02
rs9528086	13q21.2	0.86	3.12	0.36	0.3	0.39	0.18	-0.02	-0.12	0.03	0	-0.09	-0.09	-0.01	0.01	-0.07	-0.13	0.02
rs1337645	13q21.2	0.86	3.11	0.36	0.3	0.39	0.18	-0.02	-0.12	0.03	0	-0.09	-0.09	-0.01	0.01	-0.07	-0.14	0.02
rs342594	13q21.2	0.86	3.11	0.36	0.3	0.39	0.18	-0.02	-0.12	0.03	0	-0.09	-0.09	-0.01	0.01	-0.07	-0.14	0.02
rs3106598	13q21.2	1.09	3.1	0.04	0.07	0.07	0.53	0.03	0	0.03	0	-0.2	-0.22	-0.01	0.13	0	0.01	0.02
rs1115872	13q14.3	0.93	3.1	0.35	0.41	0.23	0.12	0.03	-0.06	0.5	0.09	-0.13	-0.27	0.01	-0.04	-0.47	-0.72	0.02
rs2809603	13q21.31	0.89	3.09	0.02	0.04	0.07	0.32	-0.07	-0.18	0	-0.01	-0.21	-0.24	-0.01	0.2	-0.03	-0.03	0.02
rs3119852	13q21.2	0.88	3.09	0.05	0.08	0.09	0.37	-0.01	-0.11	0.03	-0.01	-0.2	-0.22	-0.01	0.09	0	0.01	0.02
rs1341852	13q21.2	0.79	3.08	0.19	0.14	0.33	0.15	-0.02	-0.12	0.03	0	-0.09	-0.09	-0.01	0.01	-0.03	-0.03	0.02
rs2067649	13q21.1	0.95	3.06	0.46	0.42	0.39	0.28	0	-0.1	0.5	0.03	-0.07	-0.18	0.02	-0.02	-0.29	-0.51	0.02
rs9538998	13q21.2	0.95	3.06	0.04	0.08	0.07	0.44	0	-0.06	0.03	-0.01	-0.2	-0.22	-0.01	0.11	0	0.01	0.02
rs9317509	13q21.32	0.94	3.06	0.01	0	0.07	0.37	-0.23	-0.36	-0.03	-0.01	-0.27	-0.31	-0.01	0.46	-0.03	-0.03	0.02
rs1374482	13q21.1	1.04	3.03	0.47	0.43	0.39	0.35	0.04	-0.01	0.5	0.04	-0.07	-0.18	0.02	-0.03	-0.43	-0.67	0.02
rs9595960	13q14.2	0.98	3	0.2	0.28	0	0.1	0.12	-0.01	0.5	0.07	-0.18	-0.35	0.01	0	-0.11	-0.72	0.68
rs9569549	13q21.1	0.96	3	0.48	0.45	0.39	0.27	0	-0.06	0.5	0.04	-0.07	-0.18	0.02	-0.04	-0.46	-0.71	0.02
rs2784017	13q21.1	0.95	2.99	0.48	0.45	0.39	0.27	0.01	-0.06	0.5	0.04	-0.07	-0.18	0.02	-0.04	-0.47	-0.72	0.02
rs706593	13q14.3	0.95	2.99	0.35	0.43	0.01	0.04	0.05	-0.04	0.5	0.06	-0.15	-0.3	0.01	0	-0.09	-0.72	0.82
rs9568732	13q14.3	0.93	2.97	0.33	0.43	0.17	0.11	0.03	-0.06	0.5	0.09	-0.15	-0.3	0.02	-0.02	-0.22	-0.72	0.53
rs9563026	13q14.3	0.97	2.96	0.36	0.44	0.05	0.1	0.03	-0.06	0.5	0.07	-0.15	-0.3	0.01	0	-0.1	-0.72	0.79
rs2094278	13q14.3	0.9	2.95	0.36	0.44	0.07	0.1	0.03	-0.06	0.5	0.05	-0.15	-0.3	0.01	-0.01	-0.1	-0.72	0.77
rs1462031	13q14.3	0.95	2.93	0.33	0.44	0.01	0.08	0.03	-0.06	0.5	0.07	-0.15	-0.3	0.01	0	-0.09	-0.72	0.81
rs7337236	13q14.3	0.89	2.92	0.34	0.44	0.07	0.1	0.03	-0.06	0.5	0.05	-0.15	-0.3	0.01	-0.02	-0.1	-0.72	0.75
rs2146638	13q14.3	0.84	2.92	0.33	0.42	0.19	0.1	0.03	-0.06	0.5	0.08	-0.15	-0.3	0.02	-0.04	-0.41	-0.72	0.1
rs4886250	13q21.2	0.62	2.92	0.12	0.09	0.25	0.09	-0.02	-0.12	0.03	0	-0.09	-0.09	-0.01	0	0	0	0.02
rs9534767	13q14.2	1	2.91	0.2	0.31	0	0.1	0.3	0.01	0.5	0.08	-0.2	-0.38	0.01	0.01	-0.11	-0.72	0.68
rs279072	13q14.3	0.94	2.91	0.37	0.44	0.01	0.04	0.06	-0.03	0.5	0.05	-0.15	-0.3	0.01	0	-0.09	-0.72	0.82
rs9568494	13q14.3	0.94	2.91	0.34	0.44	0.02	0.08	0.03	-0.06	0.5	0.07	-0.15	-0.3	0.01	0	-0.09	-0.72	0.81
rs1329701	13q21.2	0.63	2.91	0.11	0.08	0.24	0.1	-0.02	-0.12	0.03	0	-0.09	-0.09	-0.01	0	0	0.01	0.02
rs886347	13q14.3	0.84	2.9	0.32	0.42	0.17	0.1	0.03	-0.06	0.5	0.08	-0.15	-0.3	0.02	-0.04	-0.39	-0.72	0.14
rs1410113	13q14.3	0.94	2.89	0.37	0.44	0.01	0.04	0.06	-0.03	0.5	0.05	-0.15	-0.3	0.01	0	-0.09	-0.72	0.82
rs9570891	13q21.31	0.8	2.89	0.01	0.01	0.07	0.34	-0.16	-0.26	-0.03	-0.01	-0.22	-0.26	-0.01	0.22	-0.03	-0.03	0.02
rs1417285	13q21.31	0.8	2.88	0.01	0.01	0.07	0.34	-0.16	-0.26	-0.03	-0.01	-0.23	-0.26	-0.01	0.22	-0.03	-0.03	0.02
rs17070149	13q14.2	0.92	2.86	0.17	0.31	-0.01	0.06	0.24	0	0.5	0.05	-0.22	-0.41	0.01	0.01	-0.11	-0.72	0.68
rs9564739	13q21.33	1.15	2.85	0	-0.01	0.01	0.57	-0.02	-0.06	-0.03	0.01	-0.56	-0.67	-0.01	0.48	0.04	0.01	0.21
rs9318013	13q21.33	1.07	2.85	0	-0.02	0	0.46	-0.07	-0.04	-0.03	0.04	-0.62	-0.67	-0.03	0.25	0.2	0.01	0.94
rs1046028	13q14.2	0.95	2.85	0.38	0.46	0.01	0.04	0.09	-0.02	0.5	0.05	-0.15	-0.3	0.01	0.01	-0.09	-0.72	0.82
rs1198329	13q14.2	0.93	2.82	0.38	0.46	0.01	0.03	0.08	-0.02	0.5	0.05	-0.15	-0.3	0.01	0.01	-0.09	-0.72	0.82
rs11620370	13q14.2	0.91	2.82	0.17	0.31	-0.01	0.06	0.21	0	0.5	0.05	-0.22	-0.42	0.01	0.02	-0.11	-0.72	0.68
rs919165	13q14.2	0.93	2.81	0.2	0.24	0	0.07	0.12	-0.01	0.5	0.06	-0.16	-0.32	0.01	0.01	-0.1	-0.72	0.8
rs359357	13q21.31	0.73	2.78	0	0	0.07	0.31	-0.23	-0.36	-0.03	-0.03	-0.26	-0.3	-0.01	0.29	-0.03	-0.03	0.02
rs9591011	13q14.2	0.91	2.76	0.17	0.32	-0.01	0.08	0.15	0	0.5	0.08	-0.21	-0.4	0.01	0.01	-0.11	-0.72	0.68
rs11616977	13q14.3	0.82	2.76	0.25	0.44	0.07	0.1	0.03	-0.06	0.5	0.06	-0.15	-0.3	0.02	-0.02	-0.11	-0.72	0.68
rs9568363	13q14.2	0.9	2.75	0.37	0.44	0.01	0.03	0.08	-0.02	0.5	0.05	-0.15	-0.3	0.01	0.01	-0.09	-0.72	0.82
rs966168	13q21.33	0.88	2.75	0	-0.04	0	0.37	-0.09	-0.06	-0.03	0.03	-0.58	-0.58	-0.05	0.12	0.16	0.01	0.81
rs9526795	13q14.3	0.81	2.75	0.25	0.44	0.07	0.1	0.03	-0.06	0.5	0.06	-0.15	-0.3	0.02	-0.02	-0.11	-0.72	0.68
rs357678	13q14.2	0.91	2.73	0.22	0.26	0.01	0.06	0.11	-0.01	0.5	0.05	-0.15	-0.3	0.01	0.01	-0.09	-0.72	0.81
rs9591258	13q14.2	0.88	2.73	0.3	0.35	0.01	0.05	0.1	-0.01	0.5	0.03	-0.15	-0.3	0.01	0	-0.09	-0.72	0.82
rs7326878	13q14.3	0.8	2.72	0.25	0.44	0.07	0.1	0.03	-0.06	0.5	0.06	-0.15	-0.3	0.02	-0.02	-0.16	-0.72	0.61
rs7318017	13q14.3	0.79	2.72	0.25	0.44	0.07	0.09	0.03	-0.06	0.5	0.06	-0.15	-0.3	0.02	-0.02	-0.13	-0.72	0.65
rs7984814	13q21.33	1.08	2.71	0	-0.01	0	0.57	-0.11	-0.12	-0.03	0.02	-0.56	-0.67	-0.01	0.44	0.18	0.01	0.92
rs7333147	13q14.2	0.88	2.69	0.37	0.44	0.01	0.02	0.07	-0.03	0.5	0.05	-0.15	-0.3	0.01	0.01	-0.09	-0.72	0.82
rs2580195	13q14.2	0.85	2.65	0.37	0.44	0.01	0.01	0.07	-0.03	0.5	0.05	-0.15	-0.3	0.01	0	-0.09	-0.72	0.83
rs10507711	13q21.31	0.69	2.65	0	0	0.07	0.31	-0.23	-0.36	-0.03	-0.02	-0.25	-0.29	-0.01	0.25	-0.03	-0.03	0.02
rs269588	13q21.31	0.68	2.61	0	0	0.07	0.33	-0.2	-0.32	-0.03	-0.02	-0.24	-0.28	-0.01	0.22	-0.03	-0.03	0.02
rs1536761	13q14.2	0.89	2.6	0.17	0.32	-0.01	0.06	0.12	-0.01	0.5	0.11	-0.15	-0.3	0.01	0.02	-0.04	-0.61	0.68
rs1431768	13q14.2	0.88	2.59	0.17	0.32	-0.01	0.06	0.13	0	0.5	0.1	-0.15	-0.3	0.01	0.01	-0.11	-0.72	0.68
rs9534565	13q14.2	0.82	2.59	0.17	0.32	-0.01	0.05	0.16	0	0.5	0.07	-0.24	-0.44	0.01	0.01	-0.11	-0.72	0.68
rs2183057	13q14.2	0.89	2.58	0.17	0.32	-0.01	0.06	0.12	-0.01	0.5	0.11	-0.15	-0.3	0.01	0.02	-0.01	-0.52	0.68
rs9526225	13q14.13	0.94	2.54	0.17	0.32	-0.01	0	0	-0.08	0.03	0.28	-0.12	-0.3	0.03	0.16	-0.08	-0.6	0.55
rs9318258	13q22.1	0.76	2.53	0.18	0	0.13	0.32	-0.01	-0.01	0.04	0	-0.86	-0.4	-0.52	0	0	0.03	0.02
rs4403930	13q22.1	0.75	2.52	0.17	0	0.13	0.32	-0.01	-0.01	0.04	0	-0.88	-0.42	-0.52	0	0	0.03	0.02
rs1254236	13q21.33	0.63	2.52	-0.02	-0.15	0.02	0.26	-0.09	-0.06	-0.03	0.01	-0.51	-0.44	-0.08	0.09	0.08	0.01	0.34
rs4942578	13q14.2	0.88	2.51	0.17	0.32	-0.01	0.05	0.11	-0.01	0.5	0.12	-0.15	-0.3	0.01	0.03	-0.01	-0.52	0.68
rs1033981	13q21.33	0.66	2.51	-0.02	-0.12	0	0.27	-0.09	-0.06	-0.03	0.01	-0.51	-0.44	-0.08	0.11	0.11	0.01	0.52
rs4885001	13q21.33	0.61	2.51	-0.01	-0.15	0.03	0.26	-0.09	-0.06	-0.03	0	-0.54	-0.47	-0.08	0.08	0.08	0.01	0.32
rs6562832	13q22.1	0.74	2.5	0.18	0	0.14	0.3	-0.02	-0.02	0.05	0	-0.86	-0.4	-0.52	0	0	0.03	0.02
rs566337	13q22.2	1.1	2.48	0.25	0.02	0.14	0.56	-0.02	-0.07	0.11	0.05	-0.86	-0.4	-0.52	0.01	0	0.03	0.02
rs532095	13q22.2	1.1	2.46	0.25	0.02	0.14	0.58	-0.01	-0.05	0.11	0.05	-0.86	-0.4	-0.52	0.01	0	0.03	0.02
rs2060136	13q22.2	1.09	2.45	0.25	0.02	0.14	0.58	-0.01	-0.05	0.11	0.04	-0.86	-0.4	-0.52	0.01	0	0.03	0.02
rs2297204	13q22.2	1.02	2.45	0.21	0	0.14	0.41	-0.06	-0.16	0.11	0.08	-0.61	-0.22	-0.52	0	0	0.03	0.02
rs1890852	13q21.33	0.53	2.43	-0.01	-0.14	0.04	0.25	-0.09	-0.06	-0.03	0	-0.6	-0.54	-0.08	0.03	0.07	0.01	0.26
rs1964931	13q22.1	0.62	2.4	0.14	0	0.09	0.27	-0.02	-0.01	0.01	-0.01	-1.04	-0.56	-0.52	0	0	0	0.02
rs1326711	13q22.1	0.75	2.37	0.22	0.01	0.14	0.31	-0.06	-0.1	0.07	0	-0.86	-0.4	-0.52	0	0	0.03	0.02
rs9542951	13q21.33	0.49	2.33	-0.01	-0.16	0.04	0.23	-0.09	-0.06	-0.03	0	-0.63	-0.58	-0.08	0.02	0.07	0.01	0.26
rs9318318	13q22.2	1	2.32	0.25	0.02	0.14	0.55	-0.01	-0.05	0.11	0.02	-0.86	-0.4	-0.52	0	0	0.03	0.02
rs9318226	13q22.1	0.46	2.32	0.07	0	0.04	0.21	-0.07	-0.06	0.01	-0.03	-1.23	-0.73	-0.52	0	-0.03	-0.03	0.02
rs1417549	13q22.2	1.02	2.29	0.25	0.02	0.14	0.61	0	-0.01	0.11	0.01	-0.86	-0.4	-0.52	0	0	0.03	0.02
rs4885212	13q22.1	0.8	2.29	0.25	0.02	0.14	0.39	-0.07	-0.13	0.09	0	-0.86	-0.4	-0.52	0	0	0.03	0.02
rs9542977	13q21.33	0.49	2.28	-0.01	-0.16	0.04	0.23	-0.09	-0.06	-0.03	0	-0.65	-0.61	-0.08	0.02	0.07	0.01	0.26
rs2296972	13q14.2	0.89	2.27	0.17	0.32	-0.01	0.03	0.08	-0.03	0.5	0.17	-0.15	-0.3	0.01	0.06	-0.03	-0.52	0.68
rs977003	13q14.2	0.88	2.27	0.17	0.32	-0.01	0.03	0.07	-0.03	0.45	0.17	-0.15	-0.3	0.01	0.06	-0.04	-0.53	0.66
rs7982613	13q22.2	0.92	2.26	0.17	0	0.14	0.34	-0.06	-0.16	0.11	0.09	-0.61	-0.22	-0.52	0	0	0.03	0.02
rs9593015	13q22.1	0.82	2.25	0.25	0.02	0.14	0.42	-0.05	-0.11	0.1	0	-0.86	-0.4	-0.52	0	0	0.03	0.02
rs10507539	13q14.13	0.71	2.24	0.09	0.25	-0.01	0	0	-0.08	0.03	0.29	-0.07	-0.3	0.09	0.06	-0.19	-0.72	0.26
rs12875327	13q22.1	0.88	2.23	0.25	0.02	0.14	0.49	-0.03	-0.07	0.11	0	-0.86	-0.4	-0.52	0	0	0.03	0.02
rs869878	13q22.1	0.82	2.23	0.25	0.02	0.14	0.44	-0.05	-0.11	0.1	0	-0.86	-0.4	-0.52	0	0	0.03	0.02
rs9573321	13q22.1	0.46	2.22	0.05	-0.01	0.04	0.2	-0.08	-0.07	0.01	-0.04	-1.23	-0.73	-0.52	0.01	0	0.01	0.02
rs4885005	13q21.33	0.48	2.2	-0.01	-0.18	0.04	0.23	-0.13	-0.06	-0.03	0	-0.7	-0.66	-0.08	0.02	0.07	0.01	0.26
rs9592910	13q22.1	0.48	2.2	0	-0.21	0.04	0.25	-0.07	-0.06	0.01	-0.04	-1.23	-0.73	-0.52	0.03	0.06	0.01	0.24
rs287553	13q22.1	0.49	2.19	0	-0.21	0.04	0.25	-0.07	-0.06	0.01	-0.03	-1.16	-0.73	-0.43	0.03	0.07	0.01	0.26
rs9543336	13q22.1	0.48	2.19	0	-0.21	0.04	0.25	-0.07	-0.06	0.01	-0.04	-1.2	-0.73	-0.49	0.03	0.07	0.01	0.26
rs2273996	13q22.2	0.84	2.17	0.15	0	0.17	0.3	-0.06	-0.16	0.11	0.09	-0.66	-0.25	-0.52	0	0	0.03	0.02
rs7319076	13q22.1	0.48	2.13	-0.01	-0.22	0.04	0.25	-0.07	-0.06	0.01	-0.03	-1.08	-0.73	-0.35	0.03	0.07	0.01	0.26
rs8000977	13q22.1	0.42	2.1	0	-0.2	0.04	0.2	-0.07	-0.06	0.01	-0.05	-1.23	-0.73	-0.52	0.03	0.02	0.01	0.14
rs1324059	13q22.1	0.41	2.1	0	-0.17	0.04	0.21	-0.07	-0.06	0.01	-0.04	-1.23	-0.73	-0.52	0.02	0	0.01	0.02
rs2146878	13q14.13	0.56	2.07	0.06	0.23	-0.01	-0.02	0	-0.08	0.03	0.33	-0.02	-0.15	0.09	0.01	-0.22	-0.72	0.17
rs9316187	13q14.13	0.56	2.07	0.06	0.23	-0.01	-0.02	0	-0.08	0.03	0.33	-0.02	-0.15	0.09	0.01	-0.22	-0.72	0.17
rs2663226	13q22.2	0.7	2.05	0.12	-0.03	0.23	0.25	-0.06	-0.16	0.11	0.08	-0.77	-0.33	-0.52	0	0	0.03	0.02
rs1333099	13q22.1	0.46	2.05	-0.02	-0.21	0.04	0.23	-0.11	-0.06	0	-0.01	-0.87	-0.73	-0.17	0.03	0.07	0.01	0.26
rs1409432	13q14.13	0.53	2.04	0.06	0.21	-0.01	-0.04	0	-0.08	0.03	0.31	-0.02	-0.15	0.09	0.01	-0.18	-0.64	0.14
rs17835320	13q21.33	0.42	2.03	-0.02	-0.2	0.04	0.19	-0.14	-0.06	-0.01	-0.01	-0.82	-0.73	-0.12	0.03	0.07	0.01	0.26
rs1929734	13q22.2	0.66	2.01	0.11	-0.04	0.25	0.24	-0.06	-0.16	0.11	0.08	-0.8	-0.35	-0.52	0	0	0.03	0.02
rs2031295	13q22.1	0.44	2.01	-0.02	-0.21	0.04	0.21	-0.12	-0.06	0	-0.01	-0.85	-0.73	-0.15	0.03	0.07	0.01	0.26
rs2325499	13q21.33	0.43	2.01	-0.02	-0.21	0.04	0.2	-0.13	-0.06	0	-0.01	-0.84	-0.73	-0.14	0.03	0.07	0.01	0.26
rs1498265	13q22.2	0.65	2	0.1	-0.07	0.29	0.22	-0.06	-0.16	0.11	0.09	-0.86	-0.4	-0.52	0	0	0.03	0.02
rs2283792	22q11.21	1.27	1.53	4.43	1.62	2.54	-0.08	0.08	0.09	0.69	0.04	0.19	0.36	0.01	0.15	0.2	-0.01	0.26
rs462904	22q11.21	0.94	1.74	4.41	1.9	2.21	-0.03	0	0.01	0.5	-0.05	0	0.03	-0.01	0.27	0.32	0	0.26
rs452579	22q11.21	0.95	1.74	4.4	1.9	2.2	-0.03	0	0.01	0.5	-0.05	0	0.03	-0.01	0.29	0.37	0.01	0.26
rs5992985	22q11.21	0.91	1.73	4.4	1.87	2.23	-0.03	0	0.01	0.5	-0.05	0	0.02	-0.01	0.24	0.26	-0.03	0.26
rs424765	22q11.21	0.97	1.72	4.38	1.9	2.18	-0.02	0	0.01	0.5	-0.06	0	0.03	-0.01	0.31	0.42	0.03	0.26
rs9604803	22q11.21	0.93	1.68	4.36	1.89	2.17	-0.03	0	0.01	0.5	-0.06	0	0.03	-0.01	0.29	0.4	0.03	0.26
rs2252257	22q11.21	0.91	1.66	4.28	1.77	2.23	-0.03	0.01	0.03	0.5	-0.04	0	0.03	-0.01	0.24	0.26	-0.03	0.26
rs181408	22q11.21	0.45	1.08	3.99	1.74	1.94	-0.08	0	0.01	0.5	-0.21	0	0.03	-0.01	0.1	0.2	0.03	0.26
rs8141816	22q11.21	1.06	1.25	3.86	1.35	2.54	-0.08	0.07	0.09	0.65	0.02	0.15	0.26	0.02	0.16	0.2	-0.01	0.26
rs1296795	22q11.21	0.36	0.77	3.72	1.64	1.76	-0.12	0	0.01	0.5	-0.26	0	0.03	-0.01	0.16	0.2	0.03	0.26
rs165924	22q11.21	0.96	1.2	3.59	1.2	2.54	-0.06	0.06	0.09	0.63	0.01	0.12	0.21	0.02	0.12	0.2	-0.01	0.26
rs5751592	22q11.22	0.66	0.78	3.59	1.52	2.35	-0.06	0.58	0.9	0.79	0	0.1	0.46	-0.06	-0.01	0.05	-0.01	0.15
rs16983371	22q11.21	0.68	1.08	3.58	1.27	2.26	-0.05	0.07	0.14	0.5	-0.01	0.01	0.08	-0.01	0.07	0.26	-0.03	0.26
rs2071436	22q11.23	0.66	0.77	3.58	1.51	2.35	-0.06	0.58	0.9	0.79	0	0.1	0.46	-0.06	-0.01	0.05	-0.01	0.15
rs7288846	22q11.23	0.68	0.74	3.53	1.48	2.33	-0.04	0.59	0.91	0.79	0	0.1	0.46	-0.06	0	0.05	-0.01	0.14
rs2518768	22q11.21	0.28	0.5	3.45	1.54	1.58	-0.21	0	0.01	0.5	-0.21	0	0.07	-0.01	0.16	0.2	0.03	0.26
rs756658	22q11.21	0.47	0.84	3.44	1.17	2.27	-0.09	0.07	0.15	0.5	-0.01	0.01	0.08	-0.01	0.01	0.26	-0.03	0.26
rs5993715	22q11.21	0.42	0.83	3.42	1.15	2.27	-0.09	0.07	0.15	0.5	-0.03	0	0.03	-0.01	0.01	0.26	-0.03	0.26
rs1859120	22q11.21	0.3	0.48	3.37	1.48	1.57	-0.22	0	0.01	0.5	-0.18	0.01	0.09	-0.01	0.19	0.19	0.03	0.26
rs5746366	22q11.1	0.25	0.41	3.36	1.49	1.55	-0.27	0	0.01	0.5	-0.21	0.01	0.08	-0.01	0.18	0.19	0.03	0.25
rs1985884	22q11.21	0.43	0.84	3.29	1.07	2.27	-0.1	0.03	0.09	0.5	-0.01	0	0.04	-0.01	0.01	0.26	-0.03	0.26
rs2040692	22q11.1	0.2	0.39	3.18	1.53	1.45	-0.25	0	0.01	0.49	-0.29	0	0.06	-0.01	0.14	0.19	0.03	0.25
rs140154	22q11.23	0.37	0.49	3.02	1.18	2.09	-0.12	0.64	0.98	0.8	-0.01	0.15	0.62	-0.07	-0.12	0.03	-0.01	0.12
rs5748427	22q11.21	0.49	0.86	2.96	0.84	2.27	-0.07	0.01	0.03	0.5	0	0.01	0.06	0	0.02	0.16	0.01	0.06
rs2073750	22q11.21	0.59	0.96	2.93	0.83	2.27	-0.06	0	0.02	0.5	0	0.01	0.07	0	0.04	0.18	0.02	0.06
rs5993875	22q11.21	0.54	0.95	2.89	0.81	2.27	-0.09	0	0.01	0.51	0	0.01	0.08	0	0.04	0.17	0.01	0.06
rs2075120	22q11.1	0.56	0.85	2.89	1.91	1.07	-0.09	0.08	0.13	0.51	0	0.07	0.12	0.03	0.35	0.05	0.02	0.04
rs5992587	22q11.1	0.52	0.82	2.89	1.9	1.08	-0.1	0.05	0.09	0.5	0	0.06	0.1	0.03	0.33	0.04	0.02	0.03
rs2241049	22q11.1	0.41	0.66	2.78	1.77	1.09	-0.15	0	0.02	0.5	-0.03	0.07	0.12	0.03	0.35	0.04	0.03	0.03
rs7292126	22q11.21	0.62	0.94	2.77	0.74	2.27	-0.03	0.04	0.07	0.6	0	0.07	0.15	0.01	0.01	0.09	0	0.06
rs882745	22q11.21	0.61	0.93	2.76	0.74	2.24	-0.03	0.04	0.07	0.6	0	0.07	0.14	0.01	0.01	0.09	0	0.06
rs1076106	22q11.1	0.33	0.6	2.73	1.72	1.1	-0.2	0	0.01	0.5	-0.08	0.02	0.13	-0.01	0.33	0.24	0.41	0.1
rs7287616	22q11.23	0.16	0.28	2.73	1.07	1.71	-0.26	0.63	0.98	0.8	-0.02	0.21	0.78	-0.08	-0.33	0.02	-0.01	0.1
rs5994231	22q11.1	0.18	0.4	2.71	1.61	1.23	-0.22	0	0.01	0.49	-0.28	0.02	0.14	-0.01	0.13	0.19	0.05	0.21
rs4541325	22q11.1	0.16	0.36	2.71	1.59	1.26	-0.21	0	0.01	0.49	-0.33	0.01	0.1	-0.01	0.11	0.18	0.03	0.22
rs738785	22q11.23	0.16	0.28	2.7	1.07	1.53	-0.28	0.63	0.98	0.8	-0.01	0.23	0.83	-0.08	-0.28	0.03	-0.01	0.1
rs2267032	22q11.23	0.11	0.22	2.51	0.98	1.29	-0.33	0.37	0.72	0.54	-0.01	0.22	0.82	-0.08	-0.28	0.03	0	0.1
rs6004307	22q11.23	0.12	0.19	2.38	0.99	0.99	-0.38	0.07	0.31	0.16	-0.02	0.19	0.75	-0.08	-0.17	0.2	0	0.65
rs738803	22q11.23	0.09	0.17	2.31	0.88	1.12	-0.36	0.2	0.44	0.27	-0.01	0.22	0.81	-0.08	-0.27	0.03	0	0.1
rs5760779	22q11.23	0.08	0.15	2.31	0.96	0.96	-0.47	0.03	0.3	0.16	-0.02	0.18	0.72	-0.08	-0.17	0.32	0.05	0.65
rs738806	22q11.23	0.07	0.16	2.25	0.86	1.05	-0.38	0.12	0.31	0.17	-0.01	0.21	0.81	-0.08	-0.26	0.04	0	0.1
rs7287595	22q11.23	0.09	0.15	2.18	0.82	0.98	-0.39	0.07	0.31	0.16	-0.02	0.19	0.76	-0.08	-0.17	0.2	0	0.65
rs738809	22q11.23	0.08	0.15	2.18	0.86	0.94	-0.37	0.12	0.31	0.17	-0.01	0.21	0.8	-0.08	-0.23	0.08	0	0.26
rs984814	22q11.23	0.05	0.11	2.18	0.85	0.93	-0.51	0.02	0.3	0.13	-0.04	0.18	0.72	-0.08	-0.16	0.4	0.1	0.65
rs2082733	22q11.23	0.1	0.16	2.17	0.85	0.94	-0.36	0.11	0.31	0.16	-0.01	0.21	0.79	-0.08	-0.18	0.18	0	0.65
rs2267064	22q11.23	0.09	0.16	2.17	0.85	0.94	-0.36	0.12	0.31	0.17	-0.01	0.21	0.79	-0.08	-0.2	0.14	0	0.54
rs1054476	22q11.23	0.04	0.09	2.15	0.84	0.92	-0.52	0.02	0.3	0.12	-0.04	0.17	0.7	-0.08	-0.15	0.41	0.1	0.65
rs16973457	15q25.2	1.04	0.71	1.22	2.52	-0.01	0.12	-0.03	0	-0.32	0.21	0.27	0.79	-0.38	0.35	0.09	0.02	0
rs2654209	15q25.2	1.03	0.71	1.22	2.52	-0.01	0.11	-0.03	-0.01	-0.32	0.21	0.27	0.79	-0.38	0.34	0.09	0.02	0
rs783523	15q25.2	1.1	0.7	1.22	2.51	-0.01	0.14	-0.03	0	-0.32	0.21	0.27	0.79	-0.38	0.4	0.09	0.02	0
rs7178859	15q25.2	1.11	0.7	1.21	2.51	-0.01	0.15	-0.02	0	-0.32	0.22	0.27	0.79	-0.38	0.4	0.09	0.02	0
rs8027171	15q25.2	1.15	0.7	1.2	2.49	-0.01	0.19	0	0	-0.32	0.25	0.27	0.79	-0.38	0.4	0.09	0.02	0
rs11633764	15q25.2	1.17	0.7	1.19	2.47	-0.01	0.21	0	0	-0.32	0.26	0.27	0.79	-0.38	0.4	0.09	0.02	0
rs1896799	15q25.2	1.19	0.72	1.18	2.46	-0.01	0.22	0	-0.01	-0.32	0.27	0.27	0.79	-0.38	0.41	0.09	0.02	0
rs2732159	15q25.2	1.19	0.72	1.18	2.45	-0.01	0.22	0	-0.01	-0.32	0.27	0.27	0.79	-0.38	0.41	0.09	0.02	0
rs2554382	15q25.2	1.2	0.72	1.17	2.44	-0.01	0.24	0	-0.01	-0.32	0.27	0.27	0.79	-0.38	0.42	0.09	0.02	0
rs2030839	15q25.2	1.21	0.73	1.16	2.43	-0.01	0.25	0	-0.01	-0.32	0.28	0.27	0.79	-0.38	0.43	0.09	0.02	0
rs1107179	15q25.2	1.26	0.76	1.15	2.4	-0.01	0.28	0	-0.01	-0.32	0.3	0.27	0.79	-0.38	0.48	0.09	0.02	0
rs11633076	15q25.3	1.59	0.94	1.14	2.28	0	0.46	0	-0.01	-0.32	0.45	0.27	0.79	-0.38	0.7	0.09	0.02	0
rs6496932	15q25.3	1.57	0.91	1.08	2.16	0	0.46	0	-0.01	-0.32	0.45	0.27	0.79	-0.38	0.7	0.09	0.02	0
rs10937457	3q28	0.25	1.31	1.98	2.1	0.48	-0.04	0.04	0.01	0.8	-0.28	0.03	-0.06	0.54	0	-0.19	-0.02	-0.09
rs4887306	15q25.3	1.79	1.51	1.52	2.1	0	0.93	0.03	-0.08	0.01	0.21	0.1	0.42	-0.38	0.43	0.02	0.02	-0.04
rs1075725	15q25.3	1.83	1.5	1.52	2.1	0	0.97	0.03	-0.08	0.01	0.21	0.1	0.42	-0.38	0.47	0.02	0.02	-0.04
rs4887329	15q25.3	1.76	1.49	1.51	2.09	0	0.92	0.01	-0.08	0.01	0.18	0.07	0.38	-0.38	0.45	0.02	0.02	-0.04
rs1442313	15q25.3	1.87	1.42	1.49	2.07	0	1.08	0.03	-0.08	0.01	0.21	0.09	0.43	-0.38	0.52	0.02	0.02	-0.03
rs1948066	15q25.3	1.65	1.44	1.49	2.06	0	0.93	0.04	-0.01	0.01	0.1	0.02	0.23	-0.38	0.37	0.02	0.02	-0.04
rs11635754	15q25.3	1.52	1.37	1.45	2.05	0	0.84	0.03	0	0.01	0.08	0.01	0.17	-0.38	0.32	0.02	0.02	-0.04
rs9290953	3q28	0.2	1.27	1.92	2.04	0.48	-0.05	0.01	0.01	0.62	-0.29	-0.09	-0.22	0.01	0	-0.12	-0.02	-0.02
rs10520676	15q25.3	1.55	1.39	1.47	2.04	0	0.89	0.03	-0.01	0.01	0.08	0.01	0.17	-0.38	0.33	0.02	0.02	-0.04
rs6496466	15q25.3	1.55	1.39	1.47	2.04	0	0.89	0.03	-0.01	0.01	0.08	0.01	0.17	-0.38	0.33	0.02	0.02	-0.04
rs11922372	3q28	0.25	1.32	1.93	2.03	0.48	-0.03	0.04	0.01	0.8	-0.29	0.03	-0.05	0.59	0	-0.2	-0.02	-0.1
rs4686554	3q28	0.24	1.39	1.91	2.03	0.48	-0.04	0	0.01	0.5	-0.25	-0.04	-0.11	0.01	0.01	-0.09	-0.02	-0.01
rs3870431	15q25.3	1.88	1.43	1.46	2.03	0	1.08	0.03	-0.08	0.01	0.2	0.09	0.43	-0.38	0.54	0.03	0.02	-0.02
rs2946365	15q25.3	1.51	0.86	1.02	2.03	0	0.48	0	-0.01	-0.32	0.43	0.27	0.79	-0.38	0.71	0.09	0.02	0
rs1559018	3q28	0.24	1.39	1.9	2.02	0.48	-0.04	0	0.01	0.5	-0.24	-0.04	-0.11	0.01	0.01	-0.09	-0.02	-0.01
rs7628250	3q28	0.22	1.33	1.9	2.02	0.48	-0.04	0	0.01	0.54	-0.26	-0.06	-0.15	0.01	0	-0.1	-0.02	-0.01
rs4687167	3q28	0.2	1.28	1.9	2.02	0.48	-0.05	0.01	0.01	0.6	-0.28	-0.09	-0.21	0.01	0	-0.11	-0.02	-0.02
rs10517893	4q13.1	1.16	0.16	-0.94	-0.71	-0.18	2.47	0.23	0.16	0.5	1.02	0.04	0.16	-0.01	0.53	0.36	0.1	0.56
rs1376412	4q13.1	1.06	0.15	-0.91	-0.67	-0.18	2.45	0.38	0.29	0.5	0.97	0.04	0.16	-0.01	0.39	0.26	0.1	0.35
rs11938753	4q13.1	1.06	0.14	-0.91	-0.68	-0.18	2.45	0.37	0.28	0.5	0.97	0.04	0.16	-0.01	0.4	0.26	0.1	0.35
rs1440954	4q13.1	1.07	0.14	-0.92	-0.68	-0.18	2.45	0.37	0.28	0.5	0.98	0.04	0.16	-0.01	0.4	0.26	0.1	0.35
rs1402142	4q13.1	1.18	0.17	-0.92	-0.69	-0.18	2.45	0.23	0.16	0.5	1.04	0.05	0.16	-0.01	0.54	0.38	0.1	0.58
rs4032301	4q13.2	1.02	0.16	-0.6	-0.47	-0.18	2.39	0.63	0.43	0.68	0.99	0.04	0.16	-0.01	0.21	0.14	0.18	0.35
rs1584568	4q13.2	1.03	0.16	-0.62	-0.48	-0.18	2.39	0.68	0.45	0.7	1	0.04	0.16	-0.01	0.2	0.17	0.21	0.35
rs6834618	4q13.2	1.03	0.15	-0.65	-0.5	-0.18	2.36	0.77	0.5	0.75	1	0.04	0.16	-0.01	0.21	0.22	0.28	0.35
rs7699230	4q13.2	1.03	0.14	-0.66	-0.51	-0.18	2.36	0.8	0.51	0.77	1.03	0.04	0.16	-0.01	0.22	0.23	0.31	0.35
rs10517889	4q13.1	1.08	0.16	-0.95	-0.71	-0.18	2.36	0.23	0.16	0.5	1.01	0.04	0.16	-0.01	0.44	0.34	0.1	0.51
rs2196985	4q13.1	1.02	0.14	-0.92	-0.69	-0.18	2.34	0.23	0.16	0.5	0.99	0.04	0.16	-0.01	0.41	0.27	0.1	0.37
rs1560830	4q13.2	0.98	0.15	-0.66	-0.54	-0.18	2.3	0.52	0.36	0.6	0.94	0.04	0.16	-0.01	0.24	0.09	0.1	0.35
rs17088473	4q13.2	0.96	0.12	-0.64	-0.47	-0.18	2.19	0.55	0.36	0.23	1.02	0.04	0.16	-0.01	0.24	0.26	0.34	0.35
rs2346595	4q13.1	1.26	0.21	-0.88	-0.59	-0.23	2.18	0.23	0.16	0.5	1.14	0.1	0.28	-0.01	0.68	0.75	0.23	0.65
rs783963	4q23	1.38	1.11	-0.26	-0.01	-0.32	2.17	0.16	0.07	0.11	0.52	0.1	0.17	-0.01	0.35	-0.03	-0.01	-0.38
rs9419689	10q26.3	1.43	0.68	0.33	0.66	-0.02	2.16	0.38	0.86	-0.1	0.22	0	-0.08	0.3	0.39	0.03	0.01	-0.01
rs354883	4q13.2	0.95	0.12	-0.65	-0.45	-0.18	2.16	0.56	0.36	0.24	1	0.04	0.16	-0.01	0.23	0.26	0.35	0.35
rs10516428	4q23	1.36	1.1	-0.26	-0.01	-0.32	2.14	0.16	0.07	0.11	0.52	0.1	0.17	-0.01	0.33	-0.03	-0.02	-0.38
rs9992801	4q22.3	1.37	1.08	-0.26	-0.01	-0.32	2.13	0.16	0.07	0.11	0.52	0.09	0.16	-0.01	0.37	-0.02	-0.01	-0.38
rs10021833	4q13.1	1.25	0.25	-0.78	-0.55	-0.18	2.11	0.23	0.16	0.5	1.04	0.05	0.19	-0.01	0.59	0.53	0.15	0.65
rs991316	4q23	1.29	1.24	-0.16	0	-0.32	2.09	0.16	0.07	0.11	0.47	0.09	0.16	-0.01	0.15	-0.11	-0.11	-0.38
rs1042026	4q23	1.23	1.13	-0.16	0	-0.32	2.09	0.16	0.07	0.11	0.4	0.1	0.17	-0.01	0.16	-0.11	-0.11	-0.38
rs1229982	4q23	1.23	1.13	-0.16	0	-0.32	2.09	0.16	0.07	0.11	0.4	0.1	0.17	-0.01	0.15	-0.11	-0.11	-0.38
rs11727086	4q23	1.3	1.12	-0.17	0	-0.32	2.09	0.16	0.07	0.11	0.47	0.1	0.17	-0.01	0.22	-0.11	-0.11	-0.38
rs2035804	10q26.3	1.49	0.94	0.41	0.67	-0.06	2.07	0.31	0.97	-0.1	0.14	0.01	-0.04	0.3	0.23	0.03	0.01	-0.01
rs11146323	10q26.3	1.44	0.92	0.37	0.61	-0.07	2.05	0.31	0.98	-0.1	0.1	0.01	-0.04	0.3	0.24	0.03	0.01	-0.01
rs1026926	4q22.3	1.56	1.13	-0.15	0	-0.14	2.05	0.17	0.07	0.11	0.65	0.04	0.09	-0.01	0.37	-0.02	-0.01	-0.38
rs9419604	10q26.3	1.32	0.67	0.32	0.66	-0.03	2.03	0.4	0.91	-0.1	0.21	0.02	-0.03	0.3	0.24	0.03	0.01	-0.01
rs2513044	11q12.3	0.9	0.09	0	0	0.01	2.03	0	-0.05	-0.02	0.19	-0.02	0.04	-0.3	0.87	0.16	0.53	0.06
rs1865378	4q22.3	1.46	0.88	-0.15	0	-0.14	2.03	0.21	0.11	0.11	0.65	0.06	0.11	-0.01	0.4	-0.02	-0.01	-0.38
rs10516963	4q22.3	1.47	0.98	-0.16	0	-0.14	2.02	0.2	0.1	0.11	0.59	0.05	0.1	-0.01	0.4	-0.02	-0.01	-0.38
rs1031536	4q13.1	1.18	0.17	-0.94	-0.59	-0.3	2.02	0.44	0.35	0.5	1.17	0.17	0.42	-0.01	0.68	1.01	0.34	0.65
rs2474339	10q26.3	1.4	0.88	0.33	0.57	-0.07	2.01	0.31	0.98	-0.1	0.09	0.01	-0.04	0.3	0.24	0.03	0.01	-0.01
rs4699345	4q23	1.23	1.16	-0.21	0	-0.32	2.01	0.16	0.07	0.11	0.43	0.1	0.17	-0.01	0.19	-0.07	-0.05	-0.38
rs4699668	4q23	1.17	1.11	-0.2	-0.01	-0.32	2	0.16	0.07	0.11	0.4	0.1	0.17	-0.01	0.15	-0.11	-0.11	-0.38
rs2072828	6q27	0.53	0.2	0.17	0.25	0.09	0.28	0.44	2.27	-0.01	0.08	0.01	0	0.17	0.02	0.09	0.16	0.1
rs9283866	6q27	0.49	0.24	0.15	0.24	0.07	0.23	0.44	2.18	-0.01	0.09	0	-0.07	0.2	0.01	0.09	0.16	0.1
rs491700	6q27	0.47	0.23	0.21	0.31	0.1	0.19	0.43	2.18	-0.01	0.06	-0.01	-0.1	0.23	0.02	0.09	0.16	0.1
rs252020	12p13.31	0.01	-0.35	-0.02	-0.06	-0.05	0.38	0.35	2.15	-0.23	0.23	0.12	0	0.4	-0.06	0	-0.03	0.08
rs7972426	12p13.31	0	-0.36	-0.02	-0.06	-0.05	0.37	0.35	2.15	-0.23	0.23	0.12	0	0.42	-0.06	0	-0.03	0.08
rs2969097	12p13.31	0	-0.51	-0.02	-0.06	-0.05	0.37	0.35	2.15	-0.23	0.13	0.15	0	0.68	-0.04	0	-0.03	0.08
rs10743614	12p13.31	0	-0.39	-0.02	-0.07	-0.05	0.37	0.35	2.15	-0.23	0.22	0.12	0	0.46	-0.06	0	-0.03	0.08
rs10842366	12p13.31	0	-0.57	-0.02	-0.07	-0.05	0.31	0.35	2.15	-0.23	0.14	0.15	0	0.63	-0.04	0	-0.03	0.08
rs3799584	6q27	0.45	0.2	0.11	0.19	0.06	0.25	0.41	2.13	-0.01	0.07	0	-0.04	0.17	0.01	0.09	0.16	0.1
rs3799630	6q27	0.45	0.19	0.11	0.18	0.06	0.25	0.41	2.12	-0.01	0.07	0	-0.04	0.17	0.01	0.09	0.16	0.1
rs971152	6q27	0.45	0.19	0.11	0.18	0.06	0.25	0.41	2.12	-0.01	0.07	0	-0.04	0.17	0.01	0.09	0.16	0.1
rs845641	6q27	0.48	0.24	0.22	0.31	0.11	0.19	0.4	2.1	-0.01	0.07	-0.01	-0.1	0.24	0.02	0.09	0.16	0.1
rs3176774	12p13.31	0.01	-0.29	0	-0.03	-0.05	0.37	0.32	2.09	-0.23	0.23	0.1	0	0.26	-0.07	0	-0.03	0.08
rs4304840	12p13.31	-0.01	-0.69	-0.03	-0.06	-0.08	0.35	0.31	2.07	-0.23	0.09	0.11	-0.02	0.68	-0.04	0	-0.03	0.08
rs2235276	6q27	0.5	0.21	0.15	0.23	0.08	0.25	0.38	2.07	-0.01	0.07	0	-0.02	0.17	0.02	0.09	0.16	0.1
rs521040	12p13.2	0.01	-0.26	0	-0.03	-0.03	0.36	0.28	2	-0.23	0.21	0.1	0	0.14	-0.1	0	-0.03	0.08
rs4561924	4p16.1	0.05	0	0.04	0.17	0.01	0	0.19	0.05	0.8	0.03	0.84	2.39	-0.9	-0.04	0	-0.34	0.08
rs6819946	4p16.1	0.05	0	0.04	0.17	0.01	0	0.19	0.05	0.8	0.03	0.84	2.39	-0.9	-0.04	0	-0.34	0.08
rs13109005	4p16.1	0.04	0	0.04	0.16	0.01	0	0.19	0.05	0.8	0.03	0.84	2.39	-0.9	-0.05	0	-0.34	0.08
rs5000857	4p16.1	0.04	0	0.04	0.16	0.01	0	0.19	0.05	0.8	0.03	0.84	2.39	-0.9	-0.05	0	-0.34	0.08
rs10011464	4p16.1	0.05	0	0.04	0.15	0.01	0	0.19	0.05	0.8	0.03	0.84	2.39	-0.9	-0.03	0	-0.34	0.08
rs10516218	4p16.1	0.05	0	0.01	0.14	0.01	0	0.19	0.05	0.8	0.04	0.85	2.39	-0.87	-0.03	0	-0.34	0.08
rs12510358	4p16.1	0.05	0	0.01	0.14	0.01	0	0.19	0.05	0.8	0.03	0.84	2.39	-0.9	-0.03	0	-0.34	0.08
rs9291683	4p16.1	0.03	0	0.01	0.09	0.01	0	0.18	0.05	0.76	0.02	0.83	2.38	-0.9	-0.05	0	-0.34	0.08
rs1110364	4p16.1	0.06	0	0.01	0.13	0.01	0	0.19	0.05	0.8	0.04	0.87	2.37	-0.82	-0.03	0	-0.34	0.08
rs4697849	4p16.1	0.07	0.01	0.01	0.18	0	0	0.19	0.05	0.8	0.05	0.92	2.31	-0.49	-0.03	0	-0.34	0.08
rs2048070	4p16.1	0.08	0.01	0.01	0.18	0	0	0.19	0.05	0.8	0.04	0.93	2.28	-0.31	-0.03	0	-0.31	0.08
rs10851884	15q24.2	0.5	0.37	0.57	1.16	-0.01	0.06	-0.14	0	-0.59	0.21	0.93	2.2	-0.79	0.09	0	-0.02	-0.04
rs2959860	15q24.2	0.59	0.42	0.58	1.19	-0.01	0.05	-0.19	0	-0.64	0.24	1.07	2.2	-0.64	0.19	0	-0.02	-0.04
rs3812908	15q24.3	0.61	0.43	0.6	1.21	-0.01	0.05	-0.23	-0.01	-0.67	0.24	1.07	2.2	-0.64	0.23	0	-0.02	-0.04
rs16968998	15q24.3	0.61	0.43	0.63	1.27	-0.01	0.04	-0.26	-0.01	-0.75	0.24	1.07	2.2	-0.64	0.24	0	-0.02	-0.04
rs12898861	15q24.3	0.6	0.44	0.64	1.29	-0.01	0.03	-0.28	-0.01	-0.78	0.24	1.07	2.2	-0.64	0.24	0	-0.02	-0.04
rs4886995	15q25.1	0.65	0.48	0.75	1.47	-0.01	0.02	-0.32	-0.01	-0.85	0.24	1.07	2.2	-0.64	0.29	0.01	-0.02	0
rs4887019	15q25.1	0.64	0.46	0.75	1.46	-0.01	0.02	-0.36	-0.01	-0.91	0.23	1.07	2.2	-0.64	0.3	0.01	-0.02	0
rs8035724	15q25.1	0.67	0.5	0.78	1.52	-0.01	0.01	-0.34	-0.01	-0.87	0.24	1.07	2.2	-0.64	0.3	0.01	-0.02	0
rs4887017	15q25.1	0.66	0.49	0.78	1.51	-0.01	0.01	-0.34	-0.01	-0.88	0.24	1.07	2.2	-0.64	0.3	0.01	-0.02	0
rs17402006	15q25.1	0.59	0.45	0.74	1.45	-0.01	0.01	-0.37	-0.01	-0.92	0.22	1.07	2.2	-0.64	0.25	0.01	-0.02	0
rs2280366	15q25.1	0.58	0.45	0.74	1.44	-0.01	0.01	-0.37	-0.01	-0.92	0.22	1.07	2.2	-0.64	0.24	0.01	-0.02	0
rs3843956	15q25.1	0.5	0.36	0.71	1.39	-0.01	0.01	-0.41	-0.01	-0.92	0.16	1.07	2.2	-0.64	0.24	0.01	-0.02	0
rs917684	4p15.33	0.03	0	0	0.11	0	0	0.13	0.05	0.49	0.02	0.88	2.19	-0.31	-0.02	0.01	-0.22	0.08
rs4886456	15q24.2	0.42	0.34	0.54	1.1	-0.01	0.06	-0.1	0.01	-0.54	0.18	0.76	2.18	-0.9	0.05	-0.04	-0.02	-0.36
rs10058324	5q11.2	0.74	0	-0.23	-0.08	0	0.15	0.2	0.1	1.1	0.75	1.62	2.17	0.01	0.79	0.29	0.01	0.68
rs9291954	5q11.2	0.7	0	-0.24	-0.09	0	0.15	0.2	0.1	1.1	0.69	1.62	2.17	0.01	0.75	0.25	0.01	0.57
rs11072793	15q25.1	0.57	0.4	0.78	1.58	-0.01	0.02	-0.49	-0.02	-0.92	0.17	1.04	2.17	-0.64	0.25	0.01	-0.02	0
rs4886707	15q24.2	0.36	0.31	0.51	0.97	-0.01	0.06	-0.11	0.01	-0.54	0.18	0.74	2.16	-0.9	0.03	-0.11	-0.02	-0.64
rs6495126	15q24.1	0.35	0.27	0.6	0.94	0	0.03	-0.14	0	-0.54	0.12	0.72	2.14	-0.9	0.03	-0.11	-0.02	-0.64
rs3743200	15q25.1	0.72	0.46	0.78	1.51	-0.01	0.1	-0.16	-0.03	-0.72	0.18	1.02	2.14	-0.64	0.22	0.01	-0.02	0
rs1373202	15q25.1	0.71	0.44	0.77	1.51	-0.01	0.1	-0.16	-0.04	-0.72	0.19	1.01	2.13	-0.64	0.21	0.01	-0.02	0
rs244545	5q11.2	0.69	0	-0.24	-0.09	0	0.15	0.21	0.11	1.1	0.64	1.58	2.12	0.01	0.7	0.18	0.01	0.37
rs2240901	4p15.33	0.01	0	0	0.1	-0.01	-0.02	0.08	0.05	0.16	0.01	0.82	2.11	-0.31	-0.03	0.03	-0.14	0.08
rs1565924	4p15.33	0.01	0	0	0.1	-0.01	-0.02	0.08	0.05	0.16	0.01	0.8	2.07	-0.31	-0.03	0.04	-0.11	0.08
rs12911414	15q25.1	0.74	0.42	0.73	1.49	-0.03	0.13	-0.15	-0.03	-0.72	0.21	0.93	2.02	-0.64	0.21	0.01	-0.02	0
rs733936	4p15.33	0.01	0	0	0.09	-0.01	-0.01	0.08	0.05	0.16	0.01	0.76	2	-0.31	-0.03	0.04	-0.11	0.08
rs4316554	12p12.3	0.04	-0.25	-0.1	-0.29	0.11	-0.02	-0.3	-0.07	-0.34	0.7	2.15	1.72	0.31	0.17	-0.05	-0.03	-0.02
rs2467155	12p12.3	0.04	-0.26	-0.1	-0.29	0.11	-0.03	-0.32	-0.08	-0.34	0.69	2.15	1.72	0.3	0.16	-0.05	-0.03	-0.02
rs10840763	12p12.3	0.04	-0.26	-0.1	-0.29	0.12	-0.03	-0.32	-0.08	-0.34	0.68	2.15	1.71	0.3	0.15	-0.05	-0.03	-0.02
rs9300118	12p12.3	0.08	-0.22	-0.1	-0.28	0.11	-0.01	-0.26	-0.03	-0.34	0.72	2.14	1.71	0.3	0.21	-0.05	-0.03	-0.02
rs11044058	12p12.3	0.08	-0.21	-0.1	-0.28	0.11	0	-0.23	-0.01	-0.34	0.71	2.09	1.65	0.3	0.21	-0.05	-0.03	-0.02
rs7969452	12p12.3	0.08	-0.23	-0.1	-0.28	0.11	0	-0.23	-0.01	-0.34	0.68	2.02	1.57	0.3	0.19	-0.05	-0.03	-0.02
rs1501727	5p13.3	0.78	0	-0.31	-0.15	0.01	0.35	0.23	0.01	1.69	0.22	0.64	1.12	0.02	2.01	0.72	0.24	0.68
rs6896697	5p13.3	0.8	0	-0.29	-0.13	0.01	0.36	0.23	0.01	1.7	0.22	0.64	1.12	0.02	2	0.82	0.31	0.68
rs7314330	12q21.1	0.03	0.02	-0.07	0	-0.14	-0.12	-0.98	-0.16	-0.44	0.01	0.39	0.16	0.14	0.54	3.56	1.7	1.55
rs7973014	12q21.1	0.03	0.02	-0.06	0	-0.14	-0.12	-0.98	-0.16	-0.44	0.01	0.39	0.15	0.14	0.54	3.56	1.7	1.55
rs12318021	12q21.1	0.04	0.03	-0.04	0	-0.14	-0.11	-0.98	-0.16	-0.44	0	0.37	0.14	0.14	0.56	3.56	1.7	1.55
rs2366988	12q21.2	0.08	0.08	0	0.14	-0.14	-0.07	-0.98	-0.16	-0.44	0	0.33	0.11	0.14	0.58	3.56	1.7	1.55
rs10735989	12q21.2	0.06	0.05	0	0.07	-0.14	-0.07	-0.98	-0.16	-0.44	0	0.31	0.1	0.14	0.59	3.56	1.7	1.55
rs1275599	12q21.2	0.05	0.05	0	0.07	-0.14	-0.11	-0.97	-0.16	-0.44	0	0.23	0.04	0.14	0.81	3.56	1.7	1.55
rs1275619	12q21.2	0.05	0.05	0	0.07	-0.14	-0.11	-0.97	-0.16	-0.44	0	0.23	0.04	0.14	0.8	3.56	1.7	1.55
rs10880034	12q21.2	0.15	0.13	0.02	0.07	-0.01	-0.07	-0.97	-0.16	-0.44	0.01	0.1	0	0.14	1.09	3.56	1.7	1.55
rs11180642	12q21.2	0.04	0.03	0	0.07	-0.14	-0.08	-0.97	-0.16	-0.44	0	0.29	0.08	0.14	0.63	3.55	1.7	1.55
rs2641479	12q21.1	0.04	0.04	-0.05	0	-0.14	-0.12	-0.98	-0.16	-0.44	0.01	0.38	0.15	0.14	0.53	3.5	1.7	1.5
rs1903421	12q21.1	0.04	0.04	-0.05	0	-0.14	-0.13	-0.98	-0.16	-0.44	0.01	0.38	0.14	0.14	0.53	3.45	1.68	1.47
rs10777160	12q21.2	0.19	0.14	0.02	0.07	-0.01	-0.05	-0.98	-0.16	-0.44	0.03	0.12	0.01	0.14	1.13	3.25	1.4	1.55
rs4406865	12q21.2	0.19	0.14	0.02	0.07	-0.01	-0.05	-0.98	-0.16	-0.44	0.03	0.12	0.01	0.14	1.14	3.25	1.4	1.55
rs10746132	12q21.2	0.18	0.14	0.02	0.07	-0.01	-0.05	-0.98	-0.16	-0.44	0.03	0.11	0	0.14	1.09	3.25	1.4	1.55
rs10879542	12q21.1	0.08	0.06	-0.08	0	-0.14	-0.1	-0.98	-0.16	-0.44	0.05	0.35	0.12	0.14	0.7	3.15	1.58	1.26
rs2028608	11p15.1	0.42	0.01	0.1	0.07	0.14	0.2	0.3	0	1.64	0.36	-0.04	0.02	-0.39	0.15	3.13	1.94	0.89
rs2403544	11p15.1	0.39	0.01	0.09	0.07	0.13	0.2	0.3	0	1.64	0.33	-0.03	0.01	-0.14	0.12	3.09	1.88	0.91
rs4237746	11p15.1	0.35	0	0.09	0.07	0.12	0.19	0.2	-0.01	1.64	0.3	-0.03	0.01	-0.14	0.1	3.06	1.84	0.92
rs7975942	12q21.2	0.17	0.14	0.02	0.07	-0.01	-0.06	-0.98	-0.16	-0.44	0.03	0.12	0.01	0.14	1.07	2.97	1.4	1.27
rs2625312	11p15.1	0.33	0	0.08	0.05	0.15	0.14	0.3	0	1.64	0.33	-0.06	0.02	-0.64	0.11	2.97	2	0.86
rs2119981	11p15.1	0.28	0	0.07	0.07	0.1	0.12	0.2	-0.01	1.64	0.25	-0.03	0	-0.03	0.1	2.94	1.68	0.96
rs1978947	11p15.1	0.27	0	0.07	0.07	0.1	0.12	0.2	-0.01	1.64	0.25	-0.03	0	-0.03	0.1	2.93	1.66	0.96
rs2255674	11p15.1	0.26	0	0.06	0.07	0.1	0.11	0.17	-0.02	1.62	0.25	-0.03	0	-0.02	0.1	2.85	1.57	0.98
rs11025583	11p15.1	0.16	0	0	0	0.06	0.12	0.06	-0.06	1.43	0.11	-0.01	0	0	0.1	2.71	1.43	0.98
rs10766703	11p15.1	0.14	0	0	0	0.06	0.12	0.03	-0.08	1.4	0.11	-0.01	0	0	0.09	2.71	1.43	0.98
rs10458884	11p15.1	0.14	0	0	0	0.06	0.09	0.03	-0.12	1.48	0.11	-0.01	0	0	0.11	2.71	1.43	0.98
rs10766721	11p15.1	0.12	0	0	0	0.06	0.15	0	-0.21	1.4	0.09	-0.01	0	0	0.06	2.71	1.43	0.98
rs11821875	11p15.1	0.11	0	0	0	0.06	0.15	0	-0.22	1.4	0.09	-0.01	0	0	0.06	2.71	1.43	0.98
rs1346690	11p15.1	0.13	0	0	0	0.06	0.18	0	-0.24	1.4	0.08	-0.01	0	0	0.09	2.71	1.43	0.98
rs11025798	11p15.1	0.13	0	0	0	0.06	0.18	0	-0.25	1.4	0.08	-0.01	0	0	0.09	2.71	1.43	0.98
rs1880084	11p15.1	0.13	0	0	0	0.06	0.17	0	-0.25	1.36	0.08	-0.01	0	0	0.09	2.71	1.43	0.98
rs4923177	11p15.1	0.13	0	0	0	0.06	0.17	0	-0.25	1.36	0.08	-0.01	0	0	0.09	2.71	1.43	0.98
rs10833416	11p15.1	0.12	0	0	0	0.06	0.17	0	-0.25	1.34	0.08	-0.01	0	0	0.09	2.71	1.43	0.98
rs1470251	11p15.1	0.23	0	0.05	0.06	0.09	0.1	0.13	-0.04	1.6	0.23	-0.02	0	-0.01	0.09	2.71	1.43	0.98
rs10766408	11p15.1	0.08	-0.03	0.01	-0.11	0.45	0.07	0.04	-0.01	0.53	0.68	-0.06	0.02	-0.64	0	2.68	1.7	0.68
rs1106865	11p15.1	0.11	-0.01	0.01	-0.06	0.27	0.09	0.14	0	0.74	0.55	-0.07	0.01	-0.64	0	2.68	1.7	0.68
rs10832973	11p15.1	0.12	-0.01	0.01	-0.06	0.27	0.09	0.13	0	0.74	0.62	-0.07	0.01	-0.64	0	2.68	1.7	0.68
rs12421865	11p15.1	0.12	-0.01	0.01	-0.06	0.27	0.09	0.13	0	0.74	0.61	-0.07	0.01	-0.64	0	2.68	1.7	0.68
rs6416020	11p15.1	0.13	-0.01	0.02	-0.05	0.28	0.09	0.08	-0.01	0.71	0.65	-0.09	0.01	-0.64	0	2.68	1.7	0.68
rs2107427	11p15.1	0.13	0	0.06	-0.04	0.54	0.09	0.06	-0.01	0.64	0.64	-0.09	0.01	-0.64	0	2.68	1.7	0.68
rs4150581	11p15.1	0.11	-0.01	0.02	-0.04	0.29	0.07	0.08	-0.01	0.69	0.65	-0.09	0.01	-0.64	0	2.68	1.7	0.68
rs10832908	11p15.1	0.15	0	0.06	-0.03	0.47	0.11	0.07	-0.01	0.67	0.64	-0.1	0	-0.64	0	2.68	1.7	0.68
rs2445149	11p15.1	0.15	0	0.06	-0.03	0.51	0.11	0.07	-0.01	0.66	0.63	-0.1	0	-0.64	0	2.68	1.7	0.68
rs1079785	11p15.1	0.15	0	0.07	-0.03	0.55	0.1	0.07	-0.01	0.66	0.63	-0.1	0	-0.64	0	2.68	1.7	0.68
rs2355017	11p15.1	0.06	-0.03	0	-0.13	0.41	0.08	0.04	-0.01	0.53	0.66	-0.04	0.04	-0.64	-0.01	2.62	1.7	0.68
rs6803573	3p14.1	-0.07	-0.11	0.04	-0.42	1	-0.47	-0.14	0.08	-0.92	0.05	0.01	0	0.02	-0.05	2.54	0.99	1.25
rs9311947	3p14.1	-0.07	-0.12	0.04	-0.42	0.97	-0.47	-0.14	0.08	-0.92	0.06	0.01	0	0.02	-0.05	2.54	0.99	1.25
rs953404	3p14.1	-0.06	-0.08	0.06	-0.47	1.18	-0.44	-0.16	0.07	-0.92	0.04	0	-0.01	0.02	-0.04	2.51	0.96	1.25
rs2067043	11p15.1	0.06	-0.03	0	-0.13	0.4	0.08	0.04	-0.01	0.53	0.65	-0.04	0.04	-0.64	-0.01	2.51	1.7	0.68
rs9840174	3p14.1	-0.07	-0.13	0.04	-0.42	0.97	-0.48	-0.14	0.08	-0.92	0.06	0.01	0	0.02	-0.06	2.5	0.95	1.25
rs814756	3p14.1	-0.04	-0.05	0.06	-0.48	1.18	-0.43	-0.16	0.07	-0.92	0.04	0	-0.01	0.02	-0.02	2.5	0.95	1.25
rs1516761	11p15.1	0.11	0	0	0	0.06	0.15	-0.01	-0.25	1.2	0.07	-0.01	0	0	0.06	2.5	1.22	0.98
rs1945319	11p15.1	0.1	0	0	0	0.06	0.14	-0.02	-0.25	1.1	0.07	-0.01	0	0	0.05	2.45	1.12	1.04
rs1541855	3p14.1	-0.07	-0.06	0.04	-0.55	1.18	-0.56	-0.16	0.07	-0.92	0.08	0	-0.01	0.02	-0.06	2.44	0.89	1.25
rs1516748	11p15.1	0.1	0	0	0	0.06	0.15	-0.02	-0.25	1.14	0.07	-0.01	0	0	0.05	2.44	1.13	1.01
rs2085028	11p15.1	0.09	0	0	0	0.06	0.13	-0.02	-0.25	1.1	0.06	-0.02	-0.01	0	0.04	2.39	0.98	1.11
rs9313264	5p15.31	0.99	0.07	0.13	0.03	0.86	0.29	0.42	0.2	1.64	0.65	0.52	1.17	-0.08	0.08	2.35	1.1	1.25
rs3777281	5p15.31	0.82	0.04	0.1	0.01	0.86	0.24	0.42	0.2	1.64	0.56	0.37	0.9	-0.08	0.06	2.35	1.1	1.25
rs704447	3p14.1	-0.07	-0.1	0.05	-0.35	0.97	-0.71	-0.14	0.08	-0.92	0.06	0.1	0.03	0.02	-0.14	2.35	0.8	1.25
rs6769418	3p14.1	-0.09	-0.1	0.07	-0.34	1.18	-0.6	-0.15	0.07	-0.92	0.12	0.01	0	0.02	-0.09	2.35	0.8	1.24
rs11706832	3p14.1	-0.11	-0.12	0.04	-0.39	1.18	-0.6	-0.15	0.07	-0.92	0.09	0	0	0.02	-0.08	2.35	0.8	1.25
rs4934089	10q23.1	0.6	-0.06	0.03	-0.5	0.3	0.87	1.22	0.32	1.4	0.37	-0.24	0	-0.9	0.56	2.35	1.1	1.25
rs7100703	10q23.1	0.6	-0.06	0.03	-0.5	0.3	0.86	1.22	0.31	1.4	0.38	-0.24	0	-0.9	0.56	2.35	1.1	1.25
rs4074250	10q23.1	0.59	-0.07	0.03	-0.47	0.3	0.85	1.21	0.31	1.4	0.37	-0.24	0	-0.9	0.56	2.35	1.1	1.25
rs10881893	10q23.32	0.12	-0.14	0.18	0.01	0.12	0.38	0.4	0.03	0.55	0.03	-0.24	0	-0.52	0.1	2.35	1.1	1.25
rs11186480	10q23.32	0.15	-0.11	0.18	0.01	0.12	0.38	0.4	0.02	0.55	0.05	-0.24	0	-0.52	0.1	2.35	1.1	1.25
rs7085519	10q23.32	0.1	-0.09	0.17	0.02	0.05	0.35	0.21	0	0.55	0.02	-0.24	0	-0.52	0.06	2.35	1.1	1.25
rs10509647	10q23.33	0.1	-0.1	0.1	0	0.05	0.37	0.19	-0.01	0.55	0.03	-0.24	0	-0.52	0.07	2.35	1.1	1.25
rs2259430	10q23.33	0.1	-0.09	0.15	0.02	0.05	0.36	0.19	-0.01	0.55	0.02	-0.24	0	-0.52	0.06	2.35	1.1	1.25
rs4646957	10q23.33	0.09	-0.1	0.13	0.01	0.05	0.36	0.19	-0.01	0.55	0.02	-0.24	0	-0.52	0.06	2.35	1.1	1.25
rs1411121	10q23.32	0.1	-0.1	0.2	0.04	0.05	0.3	0.19	-0.01	0.55	0.03	-0.24	0	-0.52	0.07	2.35	1.1	1.25
rs2245310	10q23.32	0.13	-0.07	0.31	0.06	0.14	0.3	0.17	-0.01	0.55	0.03	-0.24	0	-0.52	0.09	2.35	1.1	1.25
rs7918012	10q23.1	0.62	-0.06	0.03	-0.5	0.3	0.9	1.22	0.32	1.4	0.39	-0.25	0	-0.95	0.58	2.35	1.1	1.25
rs2505788	10q23.1	0.67	-0.05	0.03	-0.5	0.3	0.93	1.22	0.32	1.4	0.42	-0.28	0	-1.02	0.64	2.35	1.1	1.25
rs4281435	10q23.1	0.67	-0.05	0.03	-0.5	0.3	0.91	1.22	0.32	1.4	0.41	-0.3	0	-1.07	0.69	2.35	1.1	1.25
rs1106789	10q23.1	0.49	-0.08	0.07	-0.36	0.3	0.75	1.18	0.29	1.4	0.3	-0.31	0	-0.9	0.5	2.35	1.1	1.25
rs10788325	10q23.1	0.65	-0.04	0.03	-0.5	0.3	0.86	1.22	0.32	1.4	0.35	-0.33	0	-1.14	0.73	2.35	1.1	1.25
rs7923188	10q23.1	0.42	-0.11	0.03	-0.36	0.17	0.73	1.16	0.27	1.4	0.28	-0.38	-0.02	-0.9	0.51	2.35	1.1	1.25
rs10887538	10q23.1	0.45	-0.11	0.03	-0.36	0.17	0.81	1.15	0.26	1.4	0.33	-0.38	-0.02	-0.9	0.5	2.35	1.1	1.25
rs10887544	10q23.1	0.43	-0.11	0.03	-0.36	0.17	0.8	1.15	0.26	1.4	0.31	-0.39	-0.02	-0.9	0.49	2.35	1.1	1.25
rs11128174	3p14.1	-0.08	-0.09	0.08	-0.34	1.18	-0.53	-0.15	0.07	-0.92	0.09	0.01	0	0.03	-0.09	2.34	0.8	1.24
rs1867407	3p14.1	-0.08	-0.1	0.09	-0.34	1.18	-0.54	-0.16	0.07	-0.92	0.1	0.01	0	0.04	-0.1	2.34	0.8	1.24
rs6796957	3p14.1	-0.08	-0.1	0.09	-0.34	1.18	-0.55	-0.16	0.07	-0.92	0.1	0.01	0	0.04	-0.1	2.34	0.8	1.24
rs1001763	3p14.1	-0.09	-0.11	0.07	-0.34	1.18	-0.59	-0.15	0.07	-0.92	0.11	0.01	0	0.03	-0.09	2.34	0.8	1.24
rs7648830	3p14.1	-0.12	-0.16	0.03	-0.41	0.86	-0.54	-0.16	0.07	-0.92	0.08	0.01	0	0.05	-0.1	2.33	0.8	1.23
rs12321315	12q21.1	0.09	0.1	-0.06	0	-0.14	-0.09	-0.98	-0.16	-0.44	0.04	0.3	0.09	0.14	0.8	2.32	1.4	0.78
rs9875996	3p14.1	-0.07	-0.09	0.05	-0.38	0.97	-0.64	-0.14	0.08	-0.92	0.05	0.09	0.03	0.02	-0.16	2.32	0.77	1.25
rs10766779	11p15.1	0.09	0	0	0	0.06	0.13	-0.02	-0.25	1.1	0.06	-0.03	-0.01	0	0.03	2.31	0.85	1.16
rs6765905	3p14.1	-0.12	-0.19	0.02	-0.47	0.86	-0.51	-0.13	0.11	-0.92	0.11	0.02	0	0.05	-0.1	2.3	0.8	1.2
rs7067899	10q23.31	0.08	-0.21	0.09	0	0.11	0.34	0.43	0.04	0.55	0.02	-0.24	0	-0.52	0.1	2.3	1.1	1.2
rs9844657	3p14.1	-0.09	-0.2	0.02	-0.5	0.86	-0.42	-0.05	0.13	-0.72	0.12	0.02	0	0.05	-0.08	2.29	0.8	1.18
rs2223451	6q25.1	0.58	0.46	0.82	0.51	0.57	0.15	-0.3	-0.02	-0.03	0.09	-0.02	0.02	-0.14	0.43	2.29	1.04	0.95
rs4074888	6q25.1	0.58	0.46	0.82	0.51	0.57	0.15	-0.32	-0.02	-0.03	0.09	-0.02	0.02	-0.14	0.43	2.29	1.04	0.95
rs9371462	6q25.1	0.58	0.46	0.81	0.5	0.57	0.14	-0.33	-0.03	-0.03	0.09	-0.02	0.02	-0.14	0.43	2.29	1.04	0.95
rs7634969	3p14.1	-0.1	-0.12	0.02	-0.55	0.97	-0.61	-0.14	0.08	-0.92	0.05	0.08	0.03	0.02	-0.15	2.28	0.73	1.25
rs1352976	6q25.1	0.6	0.47	0.73	0.41	0.57	0.15	-0.28	-0.01	-0.03	0.09	-0.02	0.03	-0.14	0.43	2.27	1.02	0.95
rs12784076	10q23.33	0.08	-0.11	0.08	0	0.05	0.35	0.15	-0.01	0.46	0.04	-0.24	0	-0.52	0.07	2.27	1.1	1.17
rs884700	10q23.1	0.33	-0.1	0.03	-0.35	0.17	0.72	1.12	0.24	1.4	0.18	-0.42	-0.03	-0.9	0.37	2.27	1.1	1.17
rs1479948	3p14.1	-0.1	-0.13	0.02	-0.58	0.97	-0.59	-0.14	0.08	-0.92	0.05	0.08	0.03	0.02	-0.15	2.26	0.71	1.25
rs11024098	11p15.1	0.06	-0.02	0	-0.13	0.38	0.08	0.04	-0.01	0.53	0.58	-0.04	0.04	-0.64	-0.02	2.26	1.7	0.68
rs998394	3p14.1	-0.06	-0.1	0.06	-0.32	0.97	-0.7	-0.14	0.08	-0.92	0.06	0.11	0.03	0.02	-0.12	2.25	0.8	1.25
rs4396824	3p14.1	-0.08	-0.14	0.03	-0.48	0.97	-0.48	-0.14	0.08	-0.92	0.09	0.06	0.03	0.02	-0.11	2.25	0.69	1.25
rs10509617	10q23.31	0.06	-0.23	0.05	-0.02	0.09	0.29	0.47	0.06	0.55	0.02	-0.24	0	-0.52	0.12	2.22	1.1	1.12
rs2350106	10q23.1	0.59	-0.05	0.03	-0.5	0.3	0.87	1.22	0.32	1.4	0.29	-0.34	0	-1.16	0.7	2.22	0.97	1.25
rs9850029	3p14.1	-0.06	-0.1	0.06	-0.32	0.97	-0.7	-0.14	0.09	-0.92	0.06	0.11	0.03	0.02	-0.11	2.21	0.8	1.25
rs10766361	11p15.1	0.09	0	0	-0.13	0.38	0.09	0.04	-0.01	0.53	0.74	-0.04	0.04	-0.64	-0.01	2.19	1.7	0.68
rs7649739	3p14.1	-0.09	-0.15	0.03	-0.49	0.97	-0.49	-0.14	0.08	-0.92	0.09	0.06	0.03	0.02	-0.12	2.18	0.63	1.25
rs2607840	10q23.2	0.31	-0.09	0.05	-0.29	0.17	0.67	1.09	0.22	1.4	0.15	-0.45	-0.04	-0.9	0.38	2.18	1.1	1.08
rs7349946	6q25.1	0.58	0.46	0.72	0.41	0.57	0.15	-0.26	-0.01	-0.03	0.1	-0.01	0.03	-0.13	0.41	2.16	1.01	0.85
rs11026038	11p15.1	0.05	0	0	0	0.06	0.05	-0.06	-0.37	1.1	0.05	-0.03	-0.01	0	0.01	2.16	0.64	1.22
rs787667	10q23.33	0.07	-0.1	0.03	-0.02	0.05	0.31	0.18	0.01	0.34	0.04	-0.24	0	-0.52	0.06	2.16	1.1	1.06
rs7769185	6q25.1	0.4	0.26	0.55	0.28	0.57	0.14	-0.18	0.01	-0.16	0.03	-0.03	0.01	-0.14	0.53	2.14	0.89	0.95
rs11024074	11p15.1	0.07	0	0	-0.13	0.38	0.09	0.04	-0.01	0.53	0.63	-0.1	0	-0.64	-0.01	2.13	1.7	0.68
rs6935051	6q25.1	0.4	0.24	0.55	0.28	0.57	0.14	-0.17	0.01	-0.17	0.04	-0.03	0.01	-0.14	0.54	2.12	0.87	0.95
rs1552620	3p14.1	-0.06	-0.18	0.03	-0.41	0.86	-0.37	-0.02	0.21	-0.72	0.12	0.01	0	0.03	-0.06	2.11	0.8	1.01
rs11026531	11p14.3	0	-0.09	-0.02	-0.07	0.06	0.01	-0.06	-0.37	1.1	0.02	0	0	0	0	2.11	0.53	1.28
rs720092	11p14.3	0	-0.09	-0.02	-0.07	0.06	0.01	-0.06	-0.37	1.1	0.02	0	0	0	0	2.11	0.53	1.28
rs1945427	11p15.1	0.01	-0.01	-0.01	-0.02	0.06	0.02	-0.06	-0.37	1.1	0.03	-0.01	0	0	0	2.11	0.53	1.28
rs1945436	11p15.1	0.01	-0.01	-0.01	-0.02	0.06	0.02	-0.06	-0.37	1.1	0.03	-0.01	0	0	0	2.11	0.53	1.28
rs1945569	11p15.1	0	-0.02	-0.01	-0.02	0.06	0.01	-0.06	-0.37	1.1	0.02	-0.01	0	0	0	2.11	0.53	1.28
rs7950479	11p14.3	0	-0.08	-0.02	-0.08	0.06	0.01	-0.06	-0.37	1.1	0.02	-0.01	0	0	0	2.11	0.53	1.28
rs1009807	11p14.3	0	-0.05	0	-0.02	0.06	0	-0.06	-0.37	1.1	0.02	-0.01	0	0	0	2.11	0.53	1.28
rs1945359	11p14.3	0	-0.05	-0.01	-0.02	0.06	0	-0.06	-0.37	1.1	0.02	-0.01	0	0	-0.01	2.11	0.53	1.28
rs2198999	11p14.3	0	-0.07	-0.01	-0.03	0.06	0	-0.06	-0.37	1.1	0.02	-0.01	0	0	0	2.11	0.53	1.28
rs49385	11p14.3	0	-0.07	-0.01	-0.03	0.06	0	-0.06	-0.37	1.1	0.02	-0.01	0	0	0	2.11	0.53	1.28
rs404833	11p14.3	0	-0.07	-0.02	-0.08	0.06	0.03	-0.06	-0.37	1.1	0.01	-0.02	0	0	0	2.11	0.53	1.28
rs4539321	11p15.1	0.02	0	-0.01	-0.02	0.06	0.03	-0.06	-0.37	1.1	0.04	-0.02	-0.01	0	0	2.11	0.53	1.28
rs1032682	11p14.3	0	-0.06	-0.02	-0.08	0.06	0.05	-0.06	-0.37	1.1	0.01	-0.04	-0.02	0	0	2.11	0.53	1.28
rs787633	10q23.33	0.05	-0.1	0.03	-0.02	0.05	0.25	0.17	0	0.34	0.02	-0.4	-0.02	-0.52	0.06	2.11	1.1	1.01
rs2041466	11p14.3	0	-0.05	-0.02	-0.08	0.06	0.05	-0.06	-0.37	1.1	0.01	-0.04	-0.02	0	0	2.1	0.52	1.28
rs7311994	12q21.1	0.36	0.35	-0.01	0.02	-0.06	0	-0.88	-0.06	-0.54	0.01	0.28	0.08	0.14	1.71	2.07	1.4	0.67
rs1386483	12q21.1	0.15	0.2	-0.03	0	-0.09	-0.06	-1.26	-0.16	-0.73	0.02	0.28	0.08	0.14	1.26	2.07	1.4	0.67
rs17110690	12q21.1	0.15	0.21	-0.03	0	-0.09	-0.06	-1.27	-0.16	-0.74	0.02	0.28	0.08	0.14	1.27	2.07	1.4	0.67
rs4254109	12q21.1	0.09	0.11	-0.05	0	-0.13	-0.09	-0.98	-0.16	-0.44	0.03	0.28	0.07	0.14	0.86	2.07	1.4	0.67
rs11178820	12q21.1	0.19	0.23	-0.02	0	-0.06	-0.03	-1.25	-0.14	-0.74	0.01	0.27	0.08	0.14	1.42	2.07	1.4	0.67
rs1290256	12q21.1	0.18	0.22	-0.02	0	-0.06	-0.04	-1.27	-0.16	-0.74	0.01	0.27	0.08	0.14	1.4	2.07	1.4	0.67
rs17108998	12q15	0.24	0.27	-0.04	0	-0.06	0	-1.04	-0.14	-0.54	0	0.26	0.07	0.14	1.37	2.07	1.4	0.67
rs11178470	12q15	0.22	0.25	-0.05	0	-0.06	0	-1.07	-0.16	-0.54	0	0.26	0.07	0.14	1.29	2.07	1.4	0.67
rs7958456	12q15	0.21	0.26	-0.06	0	-0.06	0	-1.07	-0.16	-0.54	0	0.24	0.06	0.14	1.35	2.07	1.4	0.67
rs771654	12q21.2	0.24	0.16	0.02	0.07	-0.01	0	-0.68	-0.03	-0.44	0.04	0.13	0.01	0.14	0.86	2.07	1.4	0.67
rs310850	12q21.2	0.22	0.15	0.02	0.07	-0.01	-0.01	-0.75	-0.05	-0.44	0.04	0.13	0.01	0.14	0.86	2.07	1.4	0.67
rs310802	12q21.2	0.16	0.11	0.02	0.07	-0.01	-0.04	-0.88	-0.1	-0.44	0.04	0.13	0.01	0.14	0.85	2.07	1.4	0.67
rs772731	12q21.2	0.13	0.11	0.02	0.07	-0.01	-0.05	-0.98	-0.16	-0.44	0.03	0.12	0.01	0.14	0.84	2.07	1.4	0.67
rs10862558	12q21.2	0.14	0.12	0.02	0.07	-0.01	-0.06	-0.98	-0.16	-0.44	0.02	0.12	0.01	0.14	0.92	2.07	1.4	0.67
rs875173	12q21.2	0.14	0.12	0.02	0.07	-0.01	-0.06	-0.98	-0.16	-0.44	0.03	0.12	0.01	0.14	0.88	2.07	1.4	0.67
rs1465070	12q21.2	0.25	0.19	0.02	0.07	-0.01	0	-0.68	-0.05	-0.44	0.04	0.13	0.01	0.14	0.87	2.06	1.4	0.67
rs11105881	12q21.2	0.25	0.18	0.02	0.07	-0.01	0	-0.68	-0.05	-0.44	0.05	0.13	0.01	0.14	0.9	2.06	1.4	0.67
rs770150	12q21.2	0.23	0.17	0.01	0.07	-0.01	-0.01	-0.77	-0.08	-0.44	0.06	0.13	0.01	0.14	0.92	2.06	1.4	0.67
rs1564303	12q21.2	0.23	0.17	0.01	0.07	-0.01	-0.01	-0.77	-0.09	-0.44	0.06	0.13	0.01	0.14	0.93	2.06	1.4	0.67
rs410741	5p15.31	0.77	0.05	0.12	0	0.87	0.32	0.33	0.2	1.48	0.44	0.18	0.79	-0.21	0.09	2.05	0.8	1.25
rs268534	5p15.31	0.81	0.06	0.13	0	0.87	0.33	0.31	0.2	1.42	0.45	0.17	0.76	-0.21	0.11	2.05	0.8	1.25
rs3798028	5p15.31	0.81	0.06	0.14	0	0.87	0.33	0.3	0.2	1.4	0.46	0.17	0.76	-0.21	0.11	2.05	0.8	1.25
rs150633	5p15.31	0.87	0.06	0.17	0.01	0.87	0.29	0.3	0.16	1.4	0.49	0.17	0.76	-0.21	0.17	2.05	0.8	1.25
rs3213627	5p15.31	0.93	0.07	0.19	0.01	0.87	0.34	0.3	0.14	1.4	0.46	0.17	0.76	-0.21	0.22	2.05	0.8	1.25
rs118583	5p15.31	0.92	0.07	0.19	0.01	0.87	0.36	0.3	0.13	1.4	0.41	0.14	0.68	-0.21	0.24	2.05	0.8	1.25
rs2963894	5p15.2	0.81	0.05	0.22	0.01	0.87	0.38	0.3	0.1	1.4	0.24	0.08	0.47	-0.23	0.29	2.05	0.8	1.25
rs2067848	5p15.31	0.78	0.04	0.2	0.01	0.87	0.35	0.3	0.1	1.4	0.29	0.08	0.47	-0.22	0.26	2.05	0.8	1.25
rs38076	5p15.2	1.04	0.17	0.25	0.02	0.87	0.38	0.3	0.1	1.4	0.34	0.07	0.47	-0.24	0.36	2.05	0.8	1.25
rs11185913	10q23.31	0.14	-0.13	0.05	-0.04	0.05	0.35	0.7	0.21	0.55	0.09	-0.23	-0.01	-0.31	0.25	2.05	1.1	0.95
rs1782745	10q23.31	0.06	-0.24	0.03	-0.04	0.05	0.32	0.57	0.12	0.55	0.03	-0.24	0	-0.52	0.14	2.05	1.1	0.95
rs2490322	10q23.31	0.06	-0.24	0.03	-0.04	0.05	0.31	0.52	0.09	0.55	0.02	-0.24	0	-0.52	0.13	2.05	1.1	0.95
rs2901088	10q23.31	0.06	-0.24	0.03	-0.04	0.05	0.31	0.52	0.09	0.55	0.02	-0.24	0	-0.52	0.13	2.05	1.1	0.95
rs11186122	10q23.31	0.06	-0.24	0.03	-0.05	0.05	0.33	0.69	0.2	0.55	0.04	-0.26	0	-0.52	0.15	2.05	1.1	0.95
rs788104	10q23.33	0.07	-0.08	0.04	-0.02	0.05	0.28	0.14	0	0.34	0.04	-0.27	0	-0.52	0.07	2.05	1.1	0.95
rs1329180	10q23.31	0.07	-0.23	0.02	-0.08	0.05	0.3	0.71	0.22	0.55	0.06	-0.28	-0.01	-0.43	0.19	2.05	1.1	0.95
rs699208	10q23.31	0.06	-0.25	0.02	-0.07	0.05	0.3	0.72	0.22	0.55	0.04	-0.3	-0.01	-0.52	0.16	2.05	1.1	0.95
rs1617402	10q23.33	0.06	-0.09	0.04	-0.02	0.05	0.28	0.15	0	0.34	0.03	-0.33	-0.01	-0.52	0.07	2.05	1.1	0.95
rs1924715	10q23.31	0.1	-0.14	0.06	-0.04	0.05	0.35	0.65	0.17	0.55	0.04	-0.38	-0.01	-0.9	0.27	2.05	1.1	0.95
rs7091402	10q23.31	0.08	-0.15	0.01	-0.17	0.05	0.35	0.58	0.12	0.55	0.04	-0.38	-0.02	-0.9	0.33	2.05	1.1	0.95
rs12254170	10q23.31	0.07	-0.16	0	-0.21	0.05	0.35	0.54	0.1	0.55	0.03	-0.38	-0.02	-0.9	0.36	2.05	1.1	0.95
rs7917083	10q23.31	0.07	-0.16	0.01	-0.17	0.05	0.34	0.51	0.07	0.55	0.02	-0.38	-0.02	-0.9	0.36	2.05	1.1	0.95
rs7087280	10q23.31	0.05	-0.21	0.01	-0.15	0.05	0.28	0.48	0.06	0.55	0	-0.38	-0.02	-0.9	0.36	2.05	1.1	0.95
rs1727	10q23.31	0.05	-0.21	0.01	-0.16	0.05	0.29	0.59	0.13	0.55	0	-0.4	-0.02	-0.9	0.37	2.05	1.1	0.95
rs1041539	10q23.31	0.05	-0.2	0.01	-0.17	0.05	0.3	0.65	0.17	0.55	0	-0.42	-0.03	-0.9	0.38	2.05	1.1	0.95
rs885561	10q23.31	0.04	-0.22	0	-0.21	0.05	0.25	0.65	0.17	0.55	0	-0.45	-0.04	-0.9	0.39	2.05	1.1	0.95
rs1556478	10q23.31	0.03	-0.23	0	-0.22	0.05	0.25	0.65	0.17	0.55	0	-0.47	-0.04	-0.9	0.4	2.05	1.1	0.95
rs1896527	10q23.2	0.22	-0.12	0.04	-0.31	0.17	0.56	1.06	0.2	1.4	0.11	-0.49	-0.05	-0.9	0.32	2.05	1.1	0.95
rs11202121	10q23.2	0.16	-0.17	0.03	-0.32	0.17	0.46	1.03	0.19	1.4	0.09	-0.51	-0.06	-0.9	0.32	2.05	1.1	0.95
rs4933415	10q23.2	0.1	-0.19	0.03	-0.29	0.17	0.4	1.01	0.17	1.4	0.07	-0.51	-0.06	-0.9	0.32	2.05	1.1	0.95
rs11816798	10q23.31	0.11	-0.16	0.04	-0.18	0.17	0.36	1.01	0.17	1.4	0.06	-0.51	-0.06	-0.9	0.37	2.05	1.1	0.95
rs4933471	10q23.31	0.08	-0.19	0.02	-0.25	0.17	0.36	1.01	0.17	1.4	0.05	-0.51	-0.06	-0.9	0.38	2.05	1.1	0.95
rs10509536	10q23.31	0.08	-0.19	0.02	-0.24	0.17	0.36	1	0.17	1.4	0.04	-0.51	-0.06	-0.9	0.38	2.05	1.1	0.95
rs10509557	10q23.31	0.06	-0.14	0.01	-0.31	0.17	0.29	0.65	0.17	0.55	0.02	-0.51	-0.06	-0.9	0.33	2.05	1.1	0.95
rs10887860	10q23.31	0.05	-0.15	0.01	-0.31	0.17	0.29	0.65	0.17	0.55	0.02	-0.51	-0.06	-0.9	0.3	2.05	1.1	0.95
rs2026914	10q23.31	0.05	-0.2	0.01	-0.3	0.17	0.28	1	0.17	1.4	0.03	-0.51	-0.06	-0.9	0.29	2.05	1.1	0.95
rs303502	10q23.31	0.06	-0.14	0.01	-0.31	0.17	0.28	0.65	0.17	0.55	0.04	-0.51	-0.06	-0.9	0.26	2.05	1.1	0.95
rs286493	10q23.31	0.04	-0.21	0	-0.33	0.17	0.27	1	0.17	1.4	0.02	-0.51	-0.06	-0.9	0.27	2.05	1.1	0.95
rs7071218	10q23.31	0.04	-0.17	0.01	-0.32	0.17	0.27	0.65	0.17	0.55	0.02	-0.51	-0.06	-0.9	0.27	2.05	1.1	0.95
rs7085850	10q23.31	0.03	-0.21	0	-0.25	0.05	0.22	0.65	0.17	0.55	0	-0.51	-0.06	-0.9	0.37	2.05	1.1	0.95
rs9498354	6q25.1	0.35	0.2	0.46	0.23	0.57	0.17	-0.12	0.04	-0.22	0.02	-0.02	0.02	-0.14	0.48	2.03	0.78	0.95
rs2468574	11p14.3	0.01	-0.02	-0.01	-0.08	0.08	0.1	-0.06	-0.37	1.1	0.02	-0.05	-0.03	0	0	2.03	0.45	1.28
rs314734	5p15.2	1.2	0.24	0.26	0.02	0.87	0.45	0.3	0.1	1.4	0.38	0.07	0.47	-0.24	0.48	2.02	0.8	1.22
rs1476481	5p15.2	1.21	0.25	0.26	0.02	0.87	0.46	0.3	0.1	1.4	0.37	0.07	0.45	-0.24	0.5	2.01	0.8	1.21
rs10882265	10q23.33	0.06	-0.08	0.04	-0.02	0.05	0.26	0.12	0	0.34	0.03	-0.29	0	-0.52	0.08	2.01	1.06	0.95
rs739936	11p15.1	0.06	0	0	-0.13	0.38	0.12	0.04	-0.01	0.53	0.53	-0.1	0	-0.64	-0.02	2	1.7	0.68
