# Supplementary material for: A Novel Stratification Method in Linkage Studies to Address Inter- and Intra-Family Heterogeneity in Autism
Source: PLoS One. 2013 Jun 26;8(6):e67569. doi: 10.1371/journal.pone.0067569 (PMC3694043; doi:10.1371/journal.pone.0067569)
Supplement: File S3 — This file contains Table S9A, Simulation data (17 groups). (XLSX) [file pone.0067569.s003.xlsx]

## Sheet: Table S9A
Table S9A. Simulation data (17 groups). A summary of genome-wide linkage of 100 simulations (1 to 100) for the 17 main groups (i.e., All plus 16 subsets) is shown. The highest LOD score obtained per each simulation (i.e., per row) is blue highlighted and listed in the column called "highest LOD per simulation". These highest scores are then ranked in the next column. The scores > the max LOD valu…
Simulation #	All	G1	G1s	G1M	G1Fc	G2	G2s	G2M	G2Fc	G3	G3s	G3M	G3Fc	G4	G4s	G4M	G4Fc		highest LOD per Simulation		ranked
001	1.95	1.857	2.146	3.121	2.466	1.979	2.98	2.454	1.708	2.556	3.5	2.296	2.107	2.557	2.384	1.704	1.551		3.5		5.531
002	2.194	2.314	3.599	2.267	3.206	2.708	2.139	1.879	2.004	1.638	2.433	2.542	1.505	2.623	2.952	2.004	1.35		3.599		4.539
003	1.96	1.784	2.865	2.836	2.305	1.389	2.077	1.879	2.004	2.037	1.872	2.173	1.505	2.394	2.083	1.741	1.551		2.865		4.269
004	2.484	2.146	1.42	1.62	1.721	1.64	2.331	2.755	2.004	1.616	0.324	3.444	1.805	2.935	1.794	1.701	1.551		3.444		4.235
005	2.148	1.87	3.685	1.99	1.994	1.797	2.381	2.827	1.703	2.582	2.76	1.683	1.806	2.955	3.28	1.703	1.551		3.685		4.189
006	2.834	1.786	1.94	1.859	2.606	1.953	2.19	1.277	1.942	2.159	1.967	1.744	1.806	2.048	1.479	1.703	1.84		2.834		4.184
007	5.531	3.645	1.582	2.794	2.567	2.69	2.71	1.946	1.629	2.453	1.978	1.925	1.505	3.058	2.901	1.703	1.679		5.531		4.179
008	1.978	2.341	2.923	2.106	2.035	2.694	1.887	1.898	2.004	2.278	3.17	2.73	2.107	2.056	1.848	2.305	1.551		3.17		4.009
009	2.208	2.034	3.97	1.815	2.358	2.532	3.914	1.953	1.703	2.516	2.021	3.606	1.664	2.957	2.38	1.942	1.25		3.97		4.001
010	2.035	2.063	1.972	2.646	3.539	1.519	2.139	1.898	1.703	1.562	2.446	2.944	1.505	2.403	2.617	1.942	1.551		3.539		3.991
011	2.416	2.697	2.739	2.408	3.146	2.149	2.078	2.181	1.703	2.416	1.548	1.912	1.806	2.355	2.652	1.703	1.551		3.146		3.97
012	2.49	1.911	2.231	2.429	2.004	2.224	2.625	2.704	1.703	2.664	2.378	2.957	1.806	1.676	2.408	1.938	1.551		2.957		3.939
013	2.352	1.661	3.868	2.788	2.499	1.554	2.839	2.6	2.243	2.798	2.006	2.695	1.805	2.157	3.015	2.107	1.402		3.868		3.894
014	2.362	2.634	1.646	2.514	2.606	2.221	2.601	2.454	1.703	1.597	1.593	2.812	1.806	2.731	2.617	1.641	1.836		2.812		3.894
015	1.766	1.34	2.536	3.38	2.004	2.513	1.688	1.284	1.405	1.931	2.918	3.845	1.505	2.182	3.219	2.243	1.851		3.845		3.883
016	2.576	4.009	2.742	2.753	3.204	2.52	1.911	1.767	1.703	1.821	3.179	2.432	1.505	2.971	2.261	1.987	1.277		4.009		3.868
017	2.584	3.072	1.763	1.76	2.07	1.815	2.151	2.18	1.75	1.396	1.986	3.031	2.107	2.99	2.08	2.037	1.806		3.072		3.856
018	2.629	1.998	2.136	1.479	2.305	1.99	1.766	1.852	1.966	3.556	3.894	2.689	1.505	3.387	2.083	1.64	1.551		3.894		3.845
019	2.577	2.559	2.071	1.784	2.636	2.141	2.394	2.951	1.941	1.852	2.505	1.696	1.806	1.69	2.627	1.402	1.551		2.951		3.818
020	2.574	2.685	2.221	2.548	2.335	2.267	1.997	3.084	1.406	2.62	3.216	2.913	1.806	3.434	2.652	2.242	1.551		3.434		3.817
021	2.747	2.601	2.521	2.612	1.733	2.435	2.396	2.18	2.004	3.758	4.269	2.939	1.806	2.151	2.199	1.406	1.443		4.269		3.74
022	3.136	2.461	2.262	3.02	2.543	2.718	4.184	2.755	2.004	2.171	2.464	1.911	1.806	1.768	1.807	1.703	1.552		4.184		3.726
023	2.31	2.581	1.767	2.931	2.004	3.381	2.395	2.62	2.004	2.372	2.37	3.726	1.806	2.227	1.413	1.703	1.25		3.726		3.685
024	1.664	3.273	2.02	2.22	2.004	1.318	2.6	2.782	2.305	1.528	1.636	2.078	1.806	2.372	2.379	1.942	1.551		3.273		3.679
025	2.137	1.718	2.036	2.019	2.305	1.823	1.469	2.18	2.243	1.602	2.008	2.582	2.107	1.801	3.856	1.703	1.551		3.856		3.651
026	3.095	1.788	2.77	2.415	2.606	2.264	2.207	2.682	1.941	1.827	1.992	2.161	1.806	4.189	2.078	1.703	1.551		4.189		3.614
027	1.956	2.075	2.007	2.231	2.305	2.981	1.342	2.481	1.942	1.484	1.791	1.788	1.806	2.774	2.985	1.641	1.851		2.985		3.607
028	2.683	1.791	1.828	1.891	2.689	1.501	2.654	2.18	1.942	1.815	2.193	2.155	1.505	1.283	2.953	1.516	1.551		2.953		3.599
029	2.236	2.144	2.041	1.999	2.606	2.354	1.997	2.608	1.703	2.445	1.835	1.755	2.396	1.65	2.25	1.64	1.551		2.608		3.585
030	2.015	2.316	2.392	2.02	2.243	1.883	2.599	2.454	1.703	1.88	2.127	3.167	1.559	1.698	2.015	1.733	0.976		3.167		3.539
031	1.703	1.558	1.443	1.798	2.845	1.693	2.44	2.154	1.703	1.649	1.424	1.512	1.806	2.697	1.687	1.703	1.551		2.845		3.52
032	3.191	3.366	2.039	2.445	2.276	2.197	2.381	2.508	1.641	2.806	2.71	2.381	1.807	1.679	2.077	1.655	1.551		3.366		3.517
033	1.966	1.926	1.971	2.282	2.172	2.296	3.52	3.056	1.703	3.369	1.818	2.409	1.505	2.875	2.208	2.004	1.505		3.52		3.5
034	1.583	2.515	2.065	2.24	1.734	2.25	2.454	2.181	1.703	1.903	1.791	3.296	1.702	3.482	1.792	1.402	1.724		3.482		3.494
035	2.427	2.22	2.877	2.489	2.305	1.852	3.523	2.18	1.942	1.363	2.574	3.818	1.806	2.642	2.379	1.703	1.851		3.818		3.482
036	2.277	1.577	1.358	1.526	2.064	2.346	2.679	1.879	1.703	2.139	2.7	1.984	1.505	1.698	3.22	1.97	1.551		3.22		3.481
037	2.467	2.286	2.213	2.07	1.866	2.326	2.696	2.481	2.004	2.621	2.339	2.138	1.806	1.91	2.381	1.402	1.551		2.696		3.479
038	2.533	2.094	2.242	2.183	2.004	1.675	1.909	3.089	1.839	2.702	2.803	2.868	2.107	1.588	1.898	1.942	1.826		3.089		3.446
039	1.816	1.512	1.463	1.428	2.004	2.406	2.6	2.618	2.004	1.698	3.679	3.332	2.107	3.049	2.903	1.733	1.551		3.679		3.444
040	3.246	2.505	3.217	2.634	2.306	1.579	2.107	2.181	1.641	2.394	1.832	1.724	1.809	1.531	2.069	1.703	1.25		3.246		3.438
041	2.822	2.308	3.048	3.256	2.636	3.175	1.924	1.879	1.704	1.718	3.74	2.761	1.505	1.598	2.29	2.305	1.277		3.74		3.434
042	2.314	2.026	2.253	2.073	2.48	1.878	2.652	2.481	1.703	3.418	4.179	3.276	2.107	1.769	2.953	1.899	1.789		4.179		3.417
043	1.883	2.825	2.32	2.525	2.305	2.244	1.911	2.228	1.641	2.665	3.191	3.154	1.806	2.291	1.802	1.994	1.721		3.191		3.366
044	1.627	2.647	1.809	2.078	2.544	2.67	2.937	2.18	2.004	2.725	2.825	3.222	1.806	2.281	3.479	1.703	1.559		3.479		3.355
045	2.822	3.095	2.695	2.889	2.607	1.977	1.853	2.454	1.402	2.265	3.607	3.32	1.806	2.305	2.679	1.703	1.551		3.607		3.353
046	1.555	1.88	1.588	2.021	2.065	1.946	2.679	2.157	1.865	2.156	2.426	2.76	2.107	1.996	2.08	1.948	1.551		2.76		3.346
047	1.387	2.078	3.009	3.23	2.907	2.171	1.546	2.171	1.703	2.05	2.115	2.13	1.505	1.907	2.108	1.653	1.551		3.23		3.316
048	1.762	2.261	1.617	1.569	2.447	2.493	2.98	2.782	2.004	1.833	1.685	2.905	1.505	1.876	2.792	2.004	1.551		2.98		3.305
049	1.961	2.972	3.817	1.832	2.606	2.73	2.069	2.279	1.584	2.618	2.81	3.362	2.368	3.194	2.58	1.732	1.551		3.817		3.298
050	2.974	2.522	2	2.041	2.004	2.671	2.666	1.88	2.004	2.184	1.671	2.624	1.806	1.679	2.654	2.004	1.251		2.974		3.291
051	2.117	1.51	2.521	1.675	2.874	2.269	2.14	1.688	1.703	1.926	1.939	1.534	2.107	1.926	2.351	2.004	1.551		2.874		3.281
052	1.942	1.891	2.456	2.106	1.964	2.243	2.321	2.481	2.305	1.839	2.681	1.779	1.505	2.044	2.021	1.402	1.551		2.681		3.273
053	1.763	2.303	2.926	1.987	1.943	2.05	2.635	2.153	1.641	2.013	2.058	1.59	1.806	1.545	1.479	1.703	1.25		2.926		3.255
054	2.271	1.934	2.549	2.937	2.303	2.464	1.729	2.16	2.004	1.85	3.03	2.585	1.806	1.779	2.304	1.942	1.552		3.03		3.253
055	2.213	2.7	3.048	2.697	3.146	2.274	2.333	2.237	1.432	2.748	1.71	2.596	1.806	2.723	2.589	1.432	1.553		3.146		3.249
056	2.589	3.443	3.446	2.837	2.305	2.455	1.964	1.989	1.703	2.296	2.586	2.509	1.806	2.219	2.022	1.942	1.744		3.446		3.246
057	2.222	1.946	2.723	2.014	2.544	2.661	2.122	2.215	1.703	3.517	2.034	1.759	2.107	3.506	2.636	1.942	1.551		3.517		3.23
058	2.425	2.437	2.569	1.641	1.99	1.854	2.077	2.731	2.004	2.176	2.653	2.424	1.505	2.031	2.617	1.703	1.551		2.731		3.22
059	2.687	3.213	2.024	2.352	2.907	2.335	2.285	2.454	2.243	2.237	1.602	2.279	1.509	2.588	2.051	1.703	1.551		3.213		3.215
060	3.808	2.732	2.027	1.573	1.733	3.38	2.151	2.455	2.004	1.999	3.085	4.539	1.721	1.919	3.254	1.703	1.551		4.539		3.213
061	2.091	1.681	2.153	1.905	2.004	3.011	2.616	1.578	1.703	2.047	2.56	2.731	1.806	2.268	2.379	1.703	1.551		3.011		3.208
062	1.649	2.35	1.595	1.821	3.208	1.685	2.371	2.481	2.004	2.246	1.613	1.638	1.505	2.548	2.652	2.004	1.551		3.208		3.191
063	2.191	2.26	2.193	2.965	2.906	1.94	2.697	2.452	1.704	1.725	3.03	3.007	1.806	1.833	2.101	1.703	1.551		3.03		3.188
064	2.284	2.064	2.323	2.975	1.703	2.006	2.982	2.454	1.703	1.817	2.167	2.742	1.505	2.207	2.378	2.004	1.551		2.982		3.17
065	1.477	1.526	2.219	1.659	2.305	2.329	2.379	2.518	1.942	1.692	1.86	2.009	1.505	2.1	2.682	1.703	1.794		2.682		3.167
066	2.154	2.629	2.275	2.472	2.368	2.597	3.255	3.057	2.155	1.735	1.977	2.66	2.019	2.924	2.077	1.703	1.551		3.255		3.146
067	1.986	2.769	2.071	2.907	1.703	2.218	1.978	2.153	2.004	2.191	2.244	3.061	1.806	1.992	2.351	1.703	1.551		3.061		3.146
068	1.145	1.753	2.195	2.591	1.815	2.648	1.937	2.755	2.004	1.419	2.121	2.186	1.795	2.545	2.107	1.703	1.551		2.755		3.089
069	3.584	2.625	1.904	2.29	1.733	3.651	1.544	2.154	1.941	3.029	3.586	2.572	1.506	2.787	2.352	1.708	1.551		3.651		3.072
070	1.146	1.604	1.758	3.244	2.544	2.369	3.883	2.689	1.942	2.167	2.461	1.868	1.806	1.767	2.316	1.703	1.25		3.883		3.061
071	1.954	3.215	2.789	2.745	3.013	1.735	1.818	1.612	1.706	1.493	2.221	2.765	1.505	1.593	2.077	1.703	1.25		3.215		3.03
072	2.061	1.931	2.458	2.938	2.606	1.716	1.628	1.631	1.942	1.93	1.511	1.868	1.806	1.532	2.952	1.641	1.848		2.952		3.03
073	2.302	2.711	3.24	3.298	1.703	2.138	1.911	2.18	1.683	2.885	2.627	1.779	1.778	2.473	2.652	1.703	1.253		3.298		3.011
074	2.982	1.758	2.856	2.619	2.004	1.977	2.709	3.176	1.432	2.154	2.418	4.235	1.528	2.563	1.988	1.693	1.568		4.235		3.007
075	1.551	1.634	1.975	2.164	2.877	2.875	2.953	2.18	1.703	2.222	2.593	2.094	1.505	2.542	1.777	1.641	1.25		2.953		3.003
076	2.227	2.371	2.458	1.795	2.025	2.34	1.608	1.64	1.703	2.823	3.086	2.82	1.505	3.939	2.652	1.703	1.551		3.939		2.985
077	2.845	2.071	1.913	2.382	2.004	2.751	2.182	2.156	1.641	2.5	1.862	1.937	1.834	2.851	2.05	1.402	1.849		2.845		2.982
078	1.363	2.286	3.494	2.759	2.912	1.663	2.402	1.879	2.004	2.16	1.733	1.857	1.67	1.811	2.322	1.445	1.25		3.494		2.98
079	2.253	2.74	1.724	2.691	1.733	1.946	2.682	2.319	1.815	2.331	1.988	2.098	1.505	2.605	2.682	2.004	1.551		2.74		2.974
080	1.567	1.738	1.959	3.291	1.641	2.339	2.229	2.851	1.402	2.75	2.642	2.942	2.107	1.863	1.808	2.004	1.552		3.291		2.957
081	1.669	1.254	2.316	2.007	3.207	2.837	3.614	2.748	1.847	1.76	1.597	2.433	2.107	2.43	1.988	1.887	1.551		3.614		2.953
082	1.973	2.242	1.631	2.499	2.903	1.931	2.166	1.88	1.942	1.929	2.418	3.003	1.957	1.518	2.704	2.004	1.827		3.003		2.953
083	1.959	1.989	2.075	2.395	2.907	2.108	1.807	2.481	1.641	3.305	2.25	1.622	1.505	2.794	2.05	1.703	1.551		3.305		2.952
084	2.3	2.723	3.353	2.262	2.387	1.573	2.868	2.482	2.243	1.913	2.741	2.277	1.623	2.355	2.379	1.703	1.551		3.353		2.951
085	1.434	1.669	2.812	3.346	2.005	3.133	3.205	2.339	1.641	2.183	2.955	2.916	2.107	1.789	2.351	1.859	1.551		3.346		2.926
086	2.652	2.19	2.054	1.602	2.606	1.898	2.067	2.756	1.703	3.417	2.262	1.911	1.746	1.658	2.643	2.004	1.551		3.417		2.88
087	1.907	2.158	2.746	2.474	2.305	2.03	2.331	2.755	1.703	2.157	2.88	1.837	1.806	2.154	2.02	1.641	1.436		2.88		2.874
088	2.237	2.658	3.101	3.991	2.414	2.121	3.883	2.18	1.703	3.106	1.785	3.031	1.806	2.158	2.65	2.004	1.334		3.991		2.865
089	2.508	1.88	2.131	2.134	3.208	2.464	2.331	2.454	1.64	4.001	2.049	2.262	1.932	2.415	2.605	1.703	1.551		4.001		2.845
090	1.671	2.511	2.277	3.253	2.588	1.669	2.08	2.413	1.703	2.62	1.983	3.157	1.806	1.615	2.652	1.942	1.551		3.253		2.845
091	2.639	1.83	2.036	2.886	2.844	2.315	3.249	2.455	1.641	2.287	2.287	1.707	1.505	1.578	2.381	1.703	1.251		3.249		2.834
092	2.482	2.626	2.05	2.181	1.799	1.719	2.378	2.755	1.942	3.316	1.853	2.473	1.224	2.224	2.08	2.004	1.551		3.316		2.812
093	2.003	2.104	1.74	1.452	2.606	3.188	3.148	2.154	1.942	2.877	2.223	2.108	1.505	1.542	2.063	2.005	1.277		3.188		2.76
094	3.57	2.471	1.994	1.825	2.606	1.903	1.626	1.551	2.113	3.894	2.569	2.218	2.107	2.553	1.776	2.004	1.551		3.894		2.755
095	2.089	2.488	2.62	2.242	2.253	1.308	3.585	2.575	1.706	1.624	1.574	2.373	1.806	1.587	2.351	2.004	1.551		3.585		2.74
096	1.391	1.982	1.959	2.009	2.124	1.477	3.355	2.18	1.641	2.009	1.782	2.744	1.806	2.121	2.379	1.966	1.851		3.355		2.731
097	1.661	1.457	1.342	1.759	1.525	1.579	2.448	2.253	1.942	1.992	3.007	2.618	2.107	2.018	2.046	1.733	1.748		3.007		2.696
098	2.589	2.52	2.594	1.935	2.305	1.288	3.281	1.957	1.942	1.835	1.775	2.203	1.497	1.933	2.078	1.945	1.551		3.281		2.682
099	2.151	1.8	3.481	1.579	1.97	1.851	2.14	2.482	1.691	1.644	2.134	2.898	1.505	2.068	2.679	2.004	1.551		3.481		2.681
100	1.563	1.54	3.438	1.663	2.206	2.117	2.112	2.153	1.942	2.335	1.622	1.609	1.806	2.061	2.322	2.305	1.277		3.438		2.608
