# Supplementary material for: A Novel Stratification Method in Linkage Studies to Address Inter- and Intra-Family Heterogeneity in Autism
Source: PLoS One. 2013 Jun 26;8(6):e67569. doi: 10.1371/journal.pone.0067569 (PMC3694043; doi:10.1371/journal.pone.0067569)
Supplement: File S4 — This file contains Table S9B, Simulation data (20 groups). (XLSX) [file pone.0067569.s004.xlsx]

## Sheet: Table S9B
Table S9B. Simulation data (20 groups). A summary of genome-wide linkage of 100 simulations (1 to 100) for the 17 main groups (i.e., All plus 16 subsets) and 3 combined groups (i.e., G1.2Fc, G1.3M, and G3.3) is shown. The highest LOD score obtained per each simulation (i.e., per row) is blue highlighted and listed in the column called "highest LOD per simulation". These highest scores are then ra…
Simulation #	All	G1	G1s	G1M	G1Fc	G2	G2s	G2M	G2Fc	G3	G3s	G3M	G3Fc	G4	G4s	G4M	G4Fc	G1.2Fc	G1.3M	G3.4		highest LOD per Simulation		ranked
001	1.95	1.857	2.146	3.121	2.466	1.979	2.98	2.454	1.708	2.556	3.5	2.296	2.107	2.557	2.384	1.704	1.551	2.742	1.849	2.489		3.5		5.531
002	2.194	2.314	3.599	2.267	3.206	2.708	2.139	1.879	2.004	1.638	2.433	2.542	1.505	2.623	2.952	2.004	1.35	2.75	1.952	1.775		3.599		4.569
003	1.96	1.784	2.865	2.836	2.305	1.389	2.077	1.879	2.004	2.037	1.872	2.173	1.505	2.394	2.083	1.741	1.551	1.961	2.702	2.31		2.865		4.539
004	2.484	2.146	1.42	1.62	1.721	1.64	2.331	2.755	2.004	1.616	0.324	3.444	1.805	2.935	1.794	1.701	1.551	2.503	2.106	1.9		3.444		4.278
005	2.148	1.87	3.685	1.99	1.994	1.797	2.381	2.827	1.703	2.582	2.76	1.683	1.806	2.955	3.28	1.703	1.551	2.277	1.555	2.098		3.685		4.269
006	2.834	1.786	1.94	1.859	2.606	1.953	2.19	1.277	1.942	2.159	1.967	1.744	1.806	2.048	1.479	1.703	1.84	3.106	4.569	2.981		4.569		4.235
007	5.531	3.645	1.582	2.794	2.567	2.69	2.71	1.946	1.629	2.453	1.978	1.925	1.505	3.058	2.901	1.703	1.679	3.043	2.95	5.018		5.531		4.189
008	1.978	2.341	2.923	2.106	2.035	2.694	1.887	1.898	2.004	2.278	3.17	2.73	2.107	2.056	1.848	2.305	1.551	2.006	1.812	3.695		3.695		4.184
009	2.208	2.034	3.97	1.815	2.358	2.532	3.914	1.953	1.703	2.516	2.021	3.606	1.664	2.957	2.38	1.942	1.25	2.463	3.37	2.336		3.97		4.179
010	2.035	2.063	1.972	2.646	3.539	1.519	2.139	1.898	1.703	1.562	2.446	2.944	1.505	2.403	2.617	1.942	1.551	3.042	1.673	1.492		3.539		4.009
011	2.416	2.697	2.739	2.408	3.146	2.149	2.078	2.181	1.703	2.416	1.548	1.912	1.806	2.355	2.652	1.703	1.551	2.629	2.993	1.898		3.146		4.008
012	2.49	1.911	2.231	2.429	2.004	2.224	2.625	2.704	1.703	2.664	2.378	2.957	1.806	1.676	2.408	1.938	1.551	2.268	2.333	2.129		2.957		4.008
013	2.352	1.661	3.868	2.788	2.499	1.554	2.839	2.6	2.243	2.798	2.006	2.695	1.805	2.157	3.015	2.107	1.402	2.311	2.486	2.282		3.868		3.991
014	2.362	2.634	1.646	2.514	2.606	2.221	2.601	2.454	1.703	1.597	1.593	2.812	1.806	2.731	2.617	1.641	1.836	2.455	2.354	2.418		2.812		3.97
015	1.766	1.34	2.536	3.38	2.004	2.513	1.688	1.284	1.405	1.931	2.918	3.845	1.505	2.182	3.219	2.243	1.851	1.202	2.497	1.643		3.845		3.939
016	2.576	4.009	2.742	2.753	3.204	2.52	1.911	1.767	1.703	1.821	3.179	2.432	1.505	2.971	2.261	1.987	1.277	3.392	3.138	1.847		4.009		3.894
017	2.584	3.072	1.763	1.76	2.07	1.815	2.151	2.18	1.75	1.396	1.986	3.031	2.107	2.99	2.08	2.037	1.806	2.263	1.348	3.378		3.378		3.894
018	2.629	1.998	2.136	1.479	2.305	1.99	1.766	1.852	1.966	3.556	3.894	2.689	1.505	3.387	2.083	1.64	1.551	3.134	1.304	2.185		3.894		3.884
019	2.577	2.559	2.071	1.784	2.636	2.141	2.394	2.951	1.941	1.852	2.505	1.696	1.806	1.69	2.627	1.402	1.551	2.236	2.177	2.813		2.951		3.883
020	2.574	2.685	2.221	2.548	2.335	2.267	1.997	3.084	1.406	2.62	3.216	2.913	1.806	3.434	2.652	2.242	1.551	2.864	2.581	2.247		3.434		3.868
021	2.747	2.601	2.521	2.612	1.733	2.435	2.396	2.18	2.004	3.758	4.269	2.939	1.806	2.151	2.199	1.406	1.443	2.462	1.992	3.533		4.269		3.856
022	3.136	2.461	2.262	3.02	2.543	2.718	4.184	2.755	2.004	2.171	2.464	1.911	1.806	1.768	1.807	1.703	1.552	2.025	4.01	1.688		4.184		3.849
023	2.31	2.581	1.767	2.931	2.004	3.381	2.395	2.62	2.004	2.372	2.37	3.726	1.806	2.227	1.413	1.703	1.25	3.313	1.656	1.936		3.726		3.845
024	1.664	3.273	2.02	2.22	2.004	1.318	2.6	2.782	2.305	1.528	1.636	2.078	1.806	2.372	2.379	1.942	1.551	1.658	2.368	1.64		3.273		3.818
025	2.137	1.718	2.036	2.019	2.305	1.823	1.469	2.18	2.243	1.602	2.008	2.582	2.107	1.801	3.856	1.703	1.551	2.105	1.771	1.76		3.856		3.817
026	3.095	1.788	2.77	2.415	2.606	2.264	2.207	2.682	1.941	1.827	1.992	2.161	1.806	4.189	2.078	1.703	1.551	3.645	2.945	3.181		4.189		3.74
027	1.956	2.075	2.007	2.231	2.305	2.981	1.342	2.481	1.942	1.484	1.791	1.788	1.806	2.774	2.985	1.641	1.851	2.108	3.587	2.156		3.587		3.738
028	2.683	1.791	1.828	1.891	2.689	1.501	2.654	2.18	1.942	1.815	2.193	2.155	1.505	1.283	2.953	1.516	1.551	1.889	2.465	1.722		2.953		3.737
029	2.236	2.144	2.041	1.999	2.606	2.354	1.997	2.608	1.703	2.445	1.835	1.755	2.396	1.65	2.25	1.64	1.551	1.94	2.195	2.258		2.608		3.737
030	2.015	2.316	2.392	2.02	2.243	1.883	2.599	2.454	1.703	1.88	2.127	3.167	1.559	1.698	2.015	1.733	0.976	2.7	2.149	2.113		3.167		3.726
031	1.703	1.558	1.443	1.798	2.845	1.693	2.44	2.154	1.703	1.649	1.424	1.512	1.806	2.697	1.687	1.703	1.551	3.224	1.912	1.489		3.224		3.695
032	3.191	3.366	2.039	2.445	2.276	2.197	2.381	2.508	1.641	2.806	2.71	2.381	1.807	1.679	2.077	1.655	1.551	1.735	3.035	2.27		3.366		3.694
033	1.966	1.926	1.971	2.282	2.172	2.296	3.52	3.056	1.703	3.369	1.818	2.409	1.505	2.875	2.208	2.004	1.505	2.742	2.157	2.053		3.52		3.685
034	1.583	2.515	2.065	2.24	1.734	2.25	2.454	2.181	1.703	1.903	1.791	3.296	1.702	3.482	1.792	1.402	1.724	2.835	3.617	2.896		3.617		3.679
035	2.427	2.22	2.877	2.489	2.305	1.852	3.523	2.18	1.942	1.363	2.574	3.818	1.806	2.642	2.379	1.703	1.851	3.406	2.809	1.764		3.818		3.651
036	2.277	1.577	1.358	1.526	2.064	2.346	2.679	1.879	1.703	2.139	2.7	1.984	1.505	1.698	3.22	1.97	1.551	1.931	2.742	2.378		3.22		3.617
037	2.467	2.286	2.213	2.07	1.866	2.326	2.696	2.481	2.004	2.621	2.339	2.138	1.806	1.91	2.381	1.402	1.551	2.265	2.049	2.378		2.696		3.614
038	2.533	2.094	2.242	2.183	2.004	1.675	1.909	3.089	1.839	2.702	2.803	2.868	2.107	1.588	1.898	1.942	1.826	1.624	1.294	2.981		3.089		3.607
039	1.816	1.512	1.463	1.428	2.004	2.406	2.6	2.618	2.004	1.698	3.679	3.332	2.107	3.049	2.903	1.733	1.551	1.787	3.038	1.533		3.679		3.599
040	3.246	2.505	3.217	2.634	2.306	1.579	2.107	2.181	1.641	2.394	1.832	1.724	1.809	1.531	2.069	1.703	1.25	2.465	2.252	3.189		3.246		3.587
041	2.822	2.308	3.048	3.256	2.636	3.175	1.924	1.879	1.704	1.718	3.74	2.761	1.505	1.598	2.29	2.305	1.277	3.009	2.912	2.21		3.74		3.585
042	2.314	2.026	2.253	2.073	2.48	1.878	2.652	2.481	1.703	3.418	4.179	3.276	2.107	1.769	2.953	1.899	1.789	2.232	1.935	1.728		4.179		3.549
043	1.883	2.825	2.32	2.525	2.305	2.244	1.911	2.228	1.641	2.665	3.191	3.154	1.806	2.291	1.802	1.994	1.721	2.741	2.323	2.326		3.191		3.539
044	1.627	2.647	1.809	2.078	2.544	2.67	2.937	2.18	2.004	2.725	2.825	3.222	1.806	2.281	3.479	1.703	1.559	1.961	2.786	1.751		3.479		3.52
045	2.822	3.095	2.695	2.889	2.607	1.977	1.853	2.454	1.402	2.265	3.607	3.32	1.806	2.305	2.679	1.703	1.551	3.065	2.369	2.251		3.607		3.5
046	1.555	1.88	1.588	2.021	2.065	1.946	2.679	2.157	1.865	2.156	2.426	2.76	2.107	1.996	2.08	1.948	1.551	1.418	2.081	2.204		2.76		3.494
047	1.387	2.078	3.009	3.23	2.907	2.171	1.546	2.171	1.703	2.05	2.115	2.13	1.505	1.907	2.108	1.653	1.551	3.738	1.742	1.859		3.738		3.481
048	1.762	2.261	1.617	1.569	2.447	2.493	2.98	2.782	2.004	1.833	1.685	2.905	1.505	1.876	2.792	2.004	1.551	2.202	1.634	1.987		2.98		3.479
049	1.961	2.972	3.817	1.832	2.606	2.73	2.069	2.279	1.584	2.618	2.81	3.362	2.368	3.194	2.58	1.732	1.551	2.159	2.179	2.02		3.817		3.446
050	2.974	2.522	2	2.041	2.004	2.671	2.666	1.88	2.004	2.184	1.671	2.624	1.806	1.679	2.654	2.004	1.251	4.008	3.2	2.423		4.008		3.444
051	2.117	1.51	2.521	1.675	2.874	2.269	2.14	1.688	1.703	1.926	1.939	1.534	2.107	1.926	2.351	2.004	1.551	2.702	1.42	1.754		2.874		3.438
052	1.942	1.891	2.456	2.106	1.964	2.243	2.321	2.481	2.305	1.839	2.681	1.779	1.505	2.044	2.021	1.402	1.551	2.077	2.741	2.136		2.741		3.434
053	1.763	2.303	2.926	1.987	1.943	2.05	2.635	2.153	1.641	2.013	2.058	1.59	1.806	1.545	1.479	1.703	1.25	2.251	2.172	2.752		2.926		3.417
054	2.271	1.934	2.549	2.937	2.303	2.464	1.729	2.16	2.004	1.85	3.03	2.585	1.806	1.779	2.304	1.942	1.552	2.15	1.954	1.708		3.03		3.378
055	2.213	2.7	3.048	2.697	3.146	2.274	2.333	2.237	1.432	2.748	1.71	2.596	1.806	2.723	2.589	1.432	1.553	3.374	2.25	2.734		3.374		3.374
056	2.589	3.443	3.446	2.837	2.305	2.455	1.964	1.989	1.703	2.296	2.586	2.509	1.806	2.219	2.022	1.942	1.744	1.936	2.492	2.199		3.446		3.366
057	2.222	1.946	2.723	2.014	2.544	2.661	2.122	2.215	1.703	3.517	2.034	1.759	2.107	3.506	2.636	1.942	1.551	3.105	2.179	3.694		3.694		3.355
058	2.425	2.437	2.569	1.641	1.99	1.854	2.077	2.731	2.004	2.176	2.653	2.424	1.505	2.031	2.617	1.703	1.551	2.104	1.652	3.549		3.549		3.346
059	2.687	3.213	2.024	2.352	2.907	2.335	2.285	2.454	2.243	2.237	1.602	2.279	1.509	2.588	2.051	1.703	1.551	2.836	3.172	4.278		4.278		3.316
060	3.808	2.732	2.027	1.573	1.733	3.38	2.151	2.455	2.004	1.999	3.085	4.539	1.721	1.919	3.254	1.703	1.551	3.135	1.915	2.554		4.539		3.298
061	2.091	1.681	2.153	1.905	2.004	3.011	2.616	1.578	1.703	2.047	2.56	2.731	1.806	2.268	2.379	1.703	1.551	2.655	2.56	2.142		3.011		3.291
062	1.649	2.35	1.595	1.821	3.208	1.685	2.371	2.481	2.004	2.246	1.613	1.638	1.505	2.548	2.652	2.004	1.551	2.365	1.948	2.42		3.208		3.281
063	2.191	2.26	2.193	2.965	2.906	1.94	2.697	2.452	1.704	1.725	3.03	3.007	1.806	1.833	2.101	1.703	1.551	2.715	2.987	2.295		3.03		3.273
064	2.284	2.064	2.323	2.975	1.703	2.006	2.982	2.454	1.703	1.817	2.167	2.742	1.505	2.207	2.378	2.004	1.551	1.996	1.603	1.946		2.982		3.255
065	1.477	1.526	2.219	1.659	2.305	2.329	2.379	2.518	1.942	1.692	1.86	2.009	1.505	2.1	2.682	1.703	1.794	2.263	1.753	1.499		2.682		3.253
066	2.154	2.629	2.275	2.472	2.368	2.597	3.255	3.057	2.155	1.735	1.977	2.66	2.019	2.924	2.077	1.703	1.551	2.263	1.696	2.256		3.255		3.249
067	1.986	2.769	2.071	2.907	1.703	2.218	1.978	2.153	2.004	2.191	2.244	3.061	1.806	1.992	2.351	1.703	1.551	2.194	2.722	2.465		3.061		3.246
068	1.145	1.753	2.195	2.591	1.815	2.648	1.937	2.755	2.004	1.419	2.121	2.186	1.795	2.545	2.107	1.703	1.551	1.522	1.96	1.156		2.755		3.224
069	3.584	2.625	1.904	2.29	1.733	3.651	1.544	2.154	1.941	3.029	3.586	2.572	1.506	2.787	2.352	1.708	1.551	1.61	1.827	2.616		3.651		3.22
070	1.146	1.604	1.758	3.244	2.544	2.369	3.883	2.689	1.942	2.167	2.461	1.868	1.806	1.767	2.316	1.703	1.25	1.752	1.9	2.333		3.883		3.208
071	1.954	3.215	2.789	2.745	3.013	1.735	1.818	1.612	1.706	1.493	2.221	2.765	1.505	1.593	2.077	1.703	1.25	3.512	3.884	2.22		3.884		3.191
072	2.061	1.931	2.458	2.938	2.606	1.716	1.628	1.631	1.942	1.93	1.511	1.868	1.806	1.532	2.952	1.641	1.848	2.44	2.542	2.015		2.952		3.188
073	2.302	2.711	3.24	3.298	1.703	2.138	1.911	2.18	1.683	2.885	2.627	1.779	1.778	2.473	2.652	1.703	1.253	1.674	3.051	2.927		3.298		3.167
074	2.982	1.758	2.856	2.619	2.004	1.977	2.709	3.176	1.432	2.154	2.418	4.235	1.528	2.563	1.988	1.693	1.568	3.406	2.82	2.116		4.235		3.146
075	1.551	1.634	1.975	2.164	2.877	2.875	2.953	2.18	1.703	2.222	2.593	2.094	1.505	2.542	1.777	1.641	1.25	2.768	2.406	2.436		2.953		3.089
076	2.227	2.371	2.458	1.795	2.025	2.34	1.608	1.64	1.703	2.823	3.086	2.82	1.505	3.939	2.652	1.703	1.551	2.196	2.127	2.193		3.939		3.061
077	2.845	2.071	1.913	2.382	2.004	2.751	2.182	2.156	1.641	2.5	1.862	1.937	1.834	2.851	2.05	1.402	1.849	1.712	2.609	3.849		3.849		3.041
078	1.363	2.286	3.494	2.759	2.912	1.663	2.402	1.879	2.004	2.16	1.733	1.857	1.67	1.811	2.322	1.445	1.25	2.007	2.374	1.241		3.494		3.03
079	2.253	2.74	1.724	2.691	1.733	1.946	2.682	2.319	1.815	2.331	1.988	2.098	1.505	2.605	2.682	2.004	1.551	2.006	2.192	2.069		2.74		3.03
080	1.567	1.738	1.959	3.291	1.641	2.339	2.229	2.851	1.402	2.75	2.642	2.942	2.107	1.863	1.808	2.004	1.552	1.88	2.784	2.903		3.291		3.011
081	1.669	1.254	2.316	2.007	3.207	2.837	3.614	2.748	1.847	1.76	1.597	2.433	2.107	2.43	1.988	1.887	1.551	2.462	1.912	1.801		3.614		3.007
082	1.973	2.242	1.631	2.499	2.903	1.931	2.166	1.88	1.942	1.929	2.418	3.003	1.957	1.518	2.704	2.004	1.827	2.503	3.041	2.299		3.041		2.982
083	1.959	1.989	2.075	2.395	2.907	2.108	1.807	2.481	1.641	3.305	2.25	1.622	1.505	2.794	2.05	1.703	1.551	3.737	2.06	2.405		3.737		2.98
084	2.3	2.723	3.353	2.262	2.387	1.573	2.868	2.482	2.243	1.913	2.741	2.277	1.623	2.355	2.379	1.703	1.551	1.84	3.737	1.949		3.737		2.957
085	1.434	1.669	2.812	3.346	2.005	3.133	3.205	2.339	1.641	2.183	2.955	2.916	2.107	1.789	2.351	1.859	1.551	2.471	2.397	1.585		3.346		2.953
086	2.652	2.19	2.054	1.602	2.606	1.898	2.067	2.756	1.703	3.417	2.262	1.911	1.746	1.658	2.643	2.004	1.551	2.44	2.066	2.237		3.417		2.953
087	1.907	2.158	2.746	2.474	2.305	2.03	2.331	2.755	1.703	2.157	2.88	1.837	1.806	2.154	2.02	1.641	1.436	2.832	2.163	2.425		2.88		2.952
088	2.237	2.658	3.101	3.991	2.414	2.121	3.883	2.18	1.703	3.106	1.785	3.031	1.806	2.158	2.65	2.004	1.334	3.817	3.871	2.096		3.991		2.951
089	2.508	1.88	2.131	2.134	3.208	2.464	2.331	2.454	1.64	4.001	2.049	2.262	1.932	2.415	2.605	1.703	1.551	4.008	3.246	2.627		4.008		2.926
090	1.671	2.511	2.277	3.253	2.588	1.669	2.08	2.413	1.703	2.62	1.983	3.157	1.806	1.615	2.652	1.942	1.551	2.503	2.839	2.628		3.253		2.88
091	2.639	1.83	2.036	2.886	2.844	2.315	3.249	2.455	1.641	2.287	2.287	1.707	1.505	1.578	2.381	1.703	1.251	1.878	2.547	2.584		3.249		2.874
092	2.482	2.626	2.05	2.181	1.799	1.719	2.378	2.755	1.942	3.316	1.853	2.473	1.224	2.224	2.08	2.004	1.551	1.901	2.483	3.142		3.316		2.865
093	2.003	2.104	1.74	1.452	2.606	3.188	3.148	2.154	1.942	2.877	2.223	2.108	1.505	1.542	2.063	2.005	1.277	1.901	1.609	1.512		3.188		2.812
094	3.57	2.471	1.994	1.825	2.606	1.903	1.626	1.551	2.113	3.894	2.569	2.218	2.107	2.553	1.776	2.004	1.551	2.462	2.292	3.863		3.894		2.76
095	2.089	2.488	2.62	2.242	2.253	1.308	3.585	2.575	1.706	1.624	1.574	2.373	1.806	1.587	2.351	2.004	1.551	2.233	1.573	1.735		3.585		2.755
096	1.391	1.982	1.959	2.009	2.124	1.477	3.355	2.18	1.641	2.009	1.782	2.744	1.806	2.121	2.379	1.966	1.851	2.804	2.687	1.4		3.355		2.741
097	1.661	1.457	1.342	1.759	1.525	1.579	2.448	2.253	1.942	1.992	3.007	2.618	2.107	2.018	2.046	1.733	1.748	2.106	2.066	2.252		3.007		2.74
098	2.589	2.52	2.594	1.935	2.305	1.288	3.281	1.957	1.942	1.835	1.775	2.203	1.497	1.933	2.078	1.945	1.551	2.15	2.231	2.677		3.281		2.696
099	2.151	1.8	3.481	1.579	1.97	1.851	2.14	2.482	1.691	1.644	2.134	2.898	1.505	2.068	2.679	2.004	1.551	2.344	2.508	2.246		3.481		2.682
100	1.563	1.54	3.438	1.663	2.206	2.117	2.112	2.153	1.942	2.335	1.622	1.609	1.806	2.061	2.322	2.305	1.277	2.197	1.476	1.596		3.438		2.608
